# Supplementary material for: Construction, Identification and Analysis of the Interaction Network of African Swine Fever Virus MGF360-9L with Host Proteins
Source: Viruses. 2021 Sep 10;13(9):1804. doi: 10.3390/v13091804 (PMC8473002; doi:10.3390/v13091804)
Supplement: Supplementary file 1 [file viruses-13-01804-s001.zip]

Archive with 1 entries (1 files):
- viruses-1347830-supplementary.xlsx
