# Supplementary material for: Construction, Identification and Analysis of the Interaction Network of African Swine Fever Virus MGF360-9L with Host Proteins
Source: Viruses. 2021 Sep 10;13(9):1804. doi: 10.3390/v13091804 (PMC8473002; doi:10.3390/v13091804)
Supplement: Supplementary file 1 [file viruses-13-01804-s001.zip › viruses-1347830-supplementary.xlsx]

## Sheet: 1-4
Protein IDs	Majority protein IDs	Fasta headers	Protein names	Gene names	Score	Biological Process	Cell Component	Molecular Function	KEGG Pathways	Number of proteins	Peptides R1735-P1	Peptides R1735-P4	Unique peptides R1735-P1	Unique peptides R1735-P4	Mol. weight [kDa]	Sequence length	Identification type R1735-P1	Identification type R1735-P4	Sequence coverage R1735-P1 [%]	Sequence coverage R1735-P4 [%]	LFQ intensity R1735-P1	LFQ intensity R1735-P4
A0A4X1V5D6;I3L770;A0A4X1V542;F1RUH0;A0A4X1V1Y8;A0A287AA97;K7GNJ7;A0A4X1V759;A0A4X1V0S5;A0A480VFL0;A0A480TVJ4	A0A4X1V5D6	tr|A0A4X1V5D6|A0A4X1V5D6_PIG Uncharacterized protein OS=Sus scrofa OX=9823 PE=4 SV=1;tr|I3L770|I3L770_PIG E3 ubiquitin-protein ligase HUWE1 isoform X9 OS=Sus scrofa OX=9823 GN=HUWE1 PE=1 SV=2;tr|A0A4X1V542|A0A4X1V542_PIG Uncharacterized protein OS=Sus scro	Uncharacterized protein		90.256	GO:0033157,regulation of intracellular protein transport|GO:0008104,protein localization|GO:0032388,positive regulation of intracellular transport|GO:0051049,regulation of transport|GO:0032386,regulation of intracellular transport|GO:0070585,protein localization to mitochondrion|GO:0071840,cellular component organization or biogenesis|GO:0051716,cellular response to stimulus|GO:0070727,cellular m…	GO:0031974,membrane-enclosed lumen|GO:0043229,intracellular organelle|GO:0043227,membrane-bounded organelle|GO:0043226,organelle|GO:0005737,cytoplasm|GO:0070062,extracellular exosome|GO:0031981,nuclear lumen|GO:0005634,nucleus|GO:0016020,membrane|GO:0031988,membrane-bounded vesicle|GO:0005654,nucleoplasm|GO:1903561,extracellular vesicle|GO:0031982,vesicle|GO:0043230,extracellular organelle|GO:004…	GO:0019787,ubiquitin-like protein transferase activity|GO:0004842,ubiquitin-protein transferase activity|GO:0044822,poly(A) RNA binding|GO:0003824,catalytic activity|GO:0016740,transferase activity|GO:0003723,RNA binding|GO:0003676,nucleic acid binding|GO:0097159,organic cyclic compound binding|GO:0016874,ligase activity|GO:1901363,heterocyclic compound binding|GO:0005488,binding|GO:0061630,ubiqu…	0	11	10	0	10	0	470.79	4281	By MS/MS		3.2	0	128030000	0
F1RRJ4;A0A4X1V897;A0A480IKV5	F1RRJ4	tr|F1RRJ4|F1RRJ4_PIG Exportin 5 OS=Sus scrofa OX=9823 GN=XPO5 PE=1 SV=3;tr|A0A4X1V897|A0A4X1V897_PIG Importin N-terminal domain-containing protein OS=Sus scrofa OX=9823 PE=4 SV=1;tr|A0A480IKV5|A0A480IKV5_PIG Exportin-5 OS=Sus scrofa OX=9823 PE=4 SV=1	Exportin 5	XPO5	28.522	GO:0033036,macromolecule localization|GO:0034613,cellular protein localization|GO:0046907,intracellular transport|GO:0070727,cellular macromolecule localization|GO:0006886,intracellular protein transport|GO:0006810,transport|GO:0045184,establishment of protein localization|GO:0008104,protein localization|GO:0071702,organic substance transport|GO:0015031,protein transport|GO:0051234,establishment …	GO:0044464,cell part|GO:0005623,cell|GO:0005622,intracellular|GO:0043234,protein complex|GO:0018995,host|GO:0032991,macromolecular complex|GO:0043231,intracellular membrane-bounded organelle|GO:0044215,other organism|GO:0005634,nucleus|GO:0043657,host cell|GO:0031074,nucleocytoplasmic transport complex|GO:0043229,intracellular organelle|GO:0044424,intracellular part|GO:0044217,other organism part…	GO:0008536,Ran GTPase binding|GO:0019899,enzyme binding|GO:0017016,Ras GTPase binding|GO:0031267,small GTPase binding|GO:0051020,GTPase binding|GO:0005488,binding|GO:0005515,protein binding|GO:0008565,protein transporter activity|GO:0022892,substrate-specific transporter activity|GO:0005049,nuclear export signal receptor activity|GO:0005215,transporter activity|GO:0003723,RNA binding|GO:0003676,n…	0	3	4	0	4	0	132.11	1167	By MS/MS		3.3	0	86366000	0
A0A5G2R2Y1;F1SSL6;A0A4X1WD62;A0A4X1W7L8;A0A5G2QWE9	A0A5G2R2Y1	tr|A0A5G2R2Y1|A0A5G2R2Y1_PIG Proteasome subunit alpha type OS=Sus scrofa OX=9823 GN=PSMA3 PE=1 SV=1;tr|F1SSL6|F1SSL6_PIG Proteasome subunit alpha type OS=Sus scrofa OX=9823 GN=PSMA3 PE=1 SV=1;tr|A0A4X1WD62|A0A4X1WD62_PIG Proteasome subunit alpha type OS=Su	Proteasome subunit alpha type	PSMA3	26.989	GO:0044248,cellular catabolic process|GO:0043632,modification-dependent macromolecule catabolic process|GO:0044267,cellular protein metabolic process|GO:1901575,organic substance catabolic process|GO:0044265,cellular macromolecule catabolic process|GO:0044260,cellular macromolecule metabolic process|GO:0043161,proteasome-mediated ubiquitin-dependent protein catabolic process|GO:0071704,organic su…	GO:0019773,proteasome core complex, alpha-subunit complex|GO:0043229,intracellular organelle|GO:0000502,proteasome complex|GO:0043227,membrane-bounded organelle|GO:0043226,organelle|GO:0005737,cytoplasm|GO:0031982,vesicle|GO:0005634,nucleus|GO:0031988,membrane-bounded vesicle|GO:0032991,macromolecular complex|GO:1903561,extracellular vesicle|GO:0005839,proteasome core complex|GO:0043234,protein c…	GO:0016787,hydrolase activity|GO:0004175,endopeptidase activity|GO:0004298,threonine-type endopeptidase activity|GO:0003824,catalytic activity|GO:0070003,threonine-type peptidase activity|GO:0070011,peptidase activity, acting on L-amino acid peptides|GO:0008233,peptidase activity	ssc03050,Proteasome	5	3	0	3	0	26.029	233	By MS/MS		12	0	101110000	0
A0A4X1VAB8;F1SB53;A0A4X1VCL1;A0A480VIW9;A0A4X1VCL6;A0A287BR45;A0A480IL99	A0A4X1VAB8	tr|A0A4X1VAB8|A0A4X1VAB8_PIG AAA domain-containing protein OS=Sus scrofa OX=9823 GN=PSMC2 PE=3 SV=1;tr|F1SB53|F1SB53_PIG AAA domain-containing protein OS=Sus scrofa OX=9823 GN=PSMC2 PE=1 SV=2;tr|A0A4X1VCL1|A0A4X1VCL1_PIG AAA domain-containing protein OS=Su	AAA domain-containing protein	PSMC2	25.534	#N/A	#N/A	#N/A	#N/A	7	4	0	4	0	45.731	408	By MS/MS		11.8	0	45581000	0
A0A480IKI4;F1RZZ1;A0A4X1U0M2;A0A481B9W3;A0A480V4L5;A0A480SHV9;A0A480KST8;A0A480HZC8;A0A480VDE0;A0A480VAS1;A0A480V7E6;A0A480W1D7;A0A480PSB0;A0A480V3W4;A0A480MZJ0;A0A480X0K7;A0A480KJI8;A0A4X1U5W7;A0A480PT46;A0A5G2QAV5;A0A481D5E6;A0A480PT35;A0A480SJ86;A0A480PT20;A0A480VG72;A0A480PKT0;A0A480P7L2;A0A480N1Z1;A0A480MZL2;A0A480PKN1;A0A480N160	A0A480IKI4	tr|A0A480IKI4|A0A480IKI4_PIG Tubulin-specific chaperone D OS=Sus scrofa OX=9823 PE=4 SV=1;tr|F1RZZ1|F1RZZ1_PIG TFCD_C domain-containing protein OS=Sus scrofa OX=9823 GN=TBCD PE=1 SV=3;tr|A0A4X1U0M2|A0A4X1U0M2_PIG TFCD_C domain-containing protein OS=Sus scr	Tubulin-specific chaperone D		24.345	GO:0031110,regulation of microtubule polymerization or depolymerization|GO:0031111,negative regulation of microtubule polymerization or depolymerization|GO:0006457,protein folding|GO:0031113,regulation of microtubule polymerization|GO:0006461,protein complex assembly|GO:0031115,negative regulation of microtubule polymerization|GO:0019222,regulation of metabolic process|GO:0033043,regulation of or…	GO:0043229,intracellular organelle|GO:0043228,non-membrane-bounded organelle|GO:0005874,microtubule|GO:0005923,bicellular tight junction|GO:0030054,cell junction|GO:0005856,cytoskeleton|GO:0016020,membrane|GO:0043226,organelle|GO:0044430,cytoskeletal part|GO:0044459,plasma membrane part|GO:0015630,microtubule cytoskeleton|GO:0016328,lateral plasma membrane|GO:0070160,occluding junction|GO:0070161…	GO:0015631,tubulin binding|GO:0048487,beta-tubulin binding|GO:0030234,enzyme regulator activity|GO:0008092,cytoskeletal protein binding|GO:0005096,GTPase activator activity|GO:0030695,GTPase regulator activity|GO:0008047,enzyme activator activity|GO:0005515,protein binding|GO:0098772,molecular function regulator|GO:0060589,nucleoside-triphosphatase regulator activity|GO:0005488,binding	0	31	4	0	4	0	132.04	1194	By MS/MS		3.7	0	17598000	0
A0A480PTT5;A0A5G2QZX3;A0A4X1TBR6;A0A287AV98;F1RKW8;A0A4X1TE81;A0A480M6P1;A0A480K5T0;A0A480ZWV4	A0A480PTT5	tr|A0A480PTT5|A0A480PTT5_PIG 26S proteasome non-ATPase regulatory subunit 11 OS=Sus scrofa OX=9823 PE=4 SV=1;tr|A0A5G2QZX3|A0A5G2QZX3_PIG Proteasome 26S subunit, non-ATPase 11 OS=Sus scrofa OX=9823 GN=PSMD11 PE=1 SV=1;tr|A0A4X1TBR6|A0A4X1TBR6_PIG PCI domai	26S proteasome non-ATPase regulatory subunit 11		24.16	GO:0022607,cellular component assembly|GO:0070271,protein complex biogenesis|GO:0043933,macromolecular complex subunit organization|GO:0030154,cell differentiation|GO:0044248,cellular catabolic process|GO:0043248,proteasome assembly|GO:0034622,cellular macromolecular complex assembly|GO:0043632,modification-dependent macromolecule catabolic process|GO:0071840,cellular component organization or bi…	GO:0022624,proteasome accessory complex|GO:0043229,intracellular organelle|GO:0000502,proteasome complex|GO:0043227,membrane-bounded organelle|GO:0043226,organelle|GO:0005838,proteasome regulatory particle|GO:0031982,vesicle|GO:0005634,nucleus|GO:0016020,membrane|GO:0031988,membrane-bounded vesicle|GO:0032991,macromolecular complex|GO:1903561,extracellular vesicle|GO:0070062,extracellular exosome…	GO:0005198,structural molecule activity	0	9	4	0	4	0	41.068	366	By MS/MS		11.2	0	42455000	0
A0A4X1TSX2;F2Z557;A0A4X1TSV7;A0A286ZZL8;A0A4X1VPJ7;A0A287AZY8;F1SDR6;A0A4X1TWX5;F1SV06;A0A4X1VW37;A0A4X1VV02;A0A287BQ02	A0A4X1TSX2	tr|A0A4X1TSX2|A0A4X1TSX2_PIG Uncharacterized protein OS=Sus scrofa OX=9823 PE=4 SV=1;tr|F2Z557|F2Z557_PIG Polyadenylate-binding protein OS=Sus scrofa OX=9823 GN=PABPC1 PE=3 SV=1;tr|A0A4X1TSV7|A0A4X1TSV7_PIG Polyadenylate-binding protein OS=Sus scrofa OX=98	Uncharacterized protein		23.894	0	GO:0010494,cytoplasmic stress granule|GO:0005737,cytoplasm|GO:0035770,ribonucleoprotein granule|GO:0043231,intracellular membrane-bounded organelle|GO:0043232,intracellular non-membrane-bounded organelle|GO:0005634,nucleus|GO:0044464,cell part|GO:0044444,cytoplasmic part|GO:0005623,cell|GO:0030529,intracellular ribonucleoprotein complex|GO:0043229,intracellular organelle|GO:0043228,non-membrane-b…	GO:0036094,small molecule binding|GO:0008143,poly(A) binding|GO:0097159,organic cyclic compound binding|GO:0044822,poly(A) RNA binding|GO:1901363,heterocyclic compound binding|GO:0000166,nucleotide binding|GO:0008266,poly(U) RNA binding|GO:0003727,single-stranded RNA binding|GO:0003723,RNA binding|GO:0003676,nucleic acid binding|GO:0008187,poly-pyrimidine tract binding|GO:0070717,poly-purine trac…	ssc03015,mRNA surveillance pathway|ssc03018,RNA degradation|ssc03013,RNA transport	12	4	0	4	0	60.214	537	By MS/MS		7.6	0	31057000	0
K7GM65;A0A4X1VSP1;A0A480Z034;A0A287BIG8;A0A4X1VRZ8;A0A286ZTP1;A0A4X1VRZ3;A0A287ACI1;A0A4X1VTU0;F1SI99	K7GM65	tr|K7GM65|K7GM65_PIG Autophagy and beclin 1 regulator 1 OS=Sus scrofa OX=9823 GN=AMBRA1 PE=4 SV=3;tr|A0A4X1VSP1|A0A4X1VSP1_PIG WD_REPEATS_REGION domain-containing protein OS=Sus scrofa OX=9823 PE=4 SV=1;tr|A0A480Z034|A0A480Z034_PIG Activating molecule in B	Autophagy and beclin 1 regulator 1	AMBRA1	23.71	GO:0019220,regulation of phosphate metabolic process|GO:0080090,regulation of primary metabolic process|GO:0019222,regulation of metabolic process|GO:0048584,positive regulation of response to stimulus|GO:0048583,regulation of response to stimulus|GO:0098779,mitophagy in response to mitochondrial depolarization|GO:0043523,regulation of neuron apoptotic process|GO:0043524,negative regulation of ne…	GO:0030139,endocytic vesicle|GO:0043229,intracellular organelle|GO:0005929,cilium|GO:0043227,membrane-bounded organelle|GO:0043226,organelle|GO:0005737,cytoplasm|GO:0031982,vesicle|GO:0016023,cytoplasmic, membrane-bounded vesicle|GO:0031410,cytoplasmic vesicle|GO:0005739,mitochondrion|GO:0031988,membrane-bounded vesicle|GO:0032838,cell projection cytoplasm|GO:0045335,phagocytic vesicle|GO:0042995…	GO:0031625,ubiquitin protein ligase binding|GO:0044389,ubiquitin-like protein ligase binding|GO:0019899,enzyme binding|GO:0005488,binding|GO:0005515,protein binding|GO:0051020,GTPase binding	0	10	4	0	4	0	129.24	1177	By MS/MS		3.7	0	37509000	0
A0A0B8RVX1;F1SUD6;A0A4X1UN30;A0A4X1UNP7;A0A287AV10;A0A4X1UMS2;A0A287AI94	A0A0B8RVX1	tr|A0A0B8RVX1|A0A0B8RVX1_PIG Constitutive coactivator of PPAR-gamma-like protein 1 OS=Sus scrofa domesticus OX=9825 GN=FAM120A PE=4 SV=1;tr|F1SUD6|F1SUD6_PIG Family with sequence similarity 120A OS=Sus scrofa OX=9823 GN=FAM120A PE=1 SV=3;tr|A0A4X1UN30|A0A4	Constitutive coactivator of PPAR-gamma-like protein 1	FAM120A	23.449	0	GO:0005737,cytoplasm|GO:0016020,membrane|GO:0044464,cell part|GO:0005623,cell|GO:0005622,intracellular|GO:0044424,intracellular part|GO:0005829,cytosol|GO:0043231,intracellular membrane-bounded organelle|GO:0005634,nucleus|GO:0044444,cytoplasmic part|GO:0043229,intracellular organelle|GO:0043227,membrane-bounded organelle|GO:0043226,organelle	GO:0097159,organic cyclic compound binding|GO:0044822,poly(A) RNA binding|GO:0005488,binding|GO:0003676,nucleic acid binding|GO:1901363,heterocyclic compound binding|GO:0003723,RNA binding	0	7	3	0	3	0	113.23	1041	By MS/MS		3.8	0	34191000	0
A0A4X1VZT4;A0A481BZY7;A0A5G2QFL7;A0A4X1VV70;F1RGL0	A0A4X1VZT4	tr|A0A4X1VZT4|A0A4X1VZT4_PIG HCLS1-associated protein X-1 OS=Sus scrofa OX=9823 PE=3 SV=1;tr|A0A481BZY7|A0A481BZY7_PIG HCLS1-associated protein X-1 OS=Sus scrofa OX=9823 PE=3 SV=1;tr|A0A5G2QFL7|A0A5G2QFL7_PIG HCLS1-associated protein X-1 OS=Sus scrofa OX=9	HCLS1-associated protein X-1		22.961	0	GO:0005635,nuclear envelope|GO:0005783,endoplasmic reticulum|GO:0031975,envelope|GO:0043229,intracellular organelle|GO:0043227,membrane-bounded organelle|GO:0043226,organelle|GO:0005737,cytoplasm|GO:0031090,organelle membrane|GO:0031410,cytoplasmic vesicle|GO:0005634,nucleus|GO:0016020,membrane|GO:0044444,cytoplasmic part|GO:0005739,mitochondrion|GO:0031965,nuclear membrane|GO:0031967,organelle e…	GO:0005488,binding|GO:0005515,protein binding	0	5	3	0	3	0	31.316	276	By MS/MS		8.7	0	22344000	0
F2Z5J1;A0A4X1ST93;A0A480ISP4;A0A480TMP6	F2Z5J1	tr|F2Z5J1|F2Z5J1_PIG 26S protease regulatory subunit 4 OS=Sus scrofa OX=9823 GN=PSMC1 PE=1 SV=1;tr|A0A4X1ST93|A0A4X1ST93_PIG AAA domain-containing protein OS=Sus scrofa OX=9823 GN=PSMC1 PE=3 SV=1;tr|A0A480ISP4|A0A480ISP4_PIG 26S protease regulatory subunit	26S protease regulatory subunit 4	PSMC1	21.013	GO:0080090,regulation of primary metabolic process|GO:0019222,regulation of metabolic process|GO:1901362,organic cyclic compound biosynthetic process|GO:0071840,cellular component organization or biogenesis|GO:0044712,single-organism catabolic process|GO:0044710,single-organism metabolic process|GO:0010604,positive regulation of macromolecule metabolic process|GO:0048518,positive regulation of bi…	GO:0022624,proteasome accessory complex|GO:0031974,membrane-enclosed lumen|GO:0031595,nuclear proteasome complex|GO:0043229,intracellular organelle|GO:0031597,cytosolic proteasome complex|GO:0043227,membrane-bounded organelle|GO:0043226,organelle|GO:0030054,cell junction|GO:0008540,proteasome regulatory particle, base subcomplex|GO:0005737,cytoplasm|GO:0005838,proteasome regulatory particle|GO:00…	GO:0036402,proteasome-activating ATPase activity|GO:0035639,purine ribonucleoside triphosphate binding|GO:0017025,TBP-class protein binding|GO:0005488,binding|GO:0016887,ATPase activity|GO:0043167,ion binding|GO:1901363,heterocyclic compound binding|GO:0001883,purine nucleoside binding|GO:0001882,nucleoside binding|GO:0043168,anion binding|GO:0042623,ATPase activity, coupled|GO:0000166,nucleotide…	ssc03050,Proteasome|ssc05169,Epstein-Barr virus infection|ssc05203,Viral carcinogenesis	4	3	0	3	0	49.184	440	By MS/MS		6.6	0	41083000	0
A0A5G2R2C4;A0A4X1UYD3;A0A480TPI6;A0A5G2RD86;A0A4X1UYD0;F1RW08;A0A480K090;A0A480NR28	A0A5G2R2C4	tr|A0A5G2R2C4|A0A5G2R2C4_PIG Signal recognition particle subunit SRP68 OS=Sus scrofa OX=9823 GN=SRP68 PE=1 SV=1;tr|A0A4X1UYD3|A0A4X1UYD3_PIG Signal recognition particle subunit SRP68 OS=Sus scrofa OX=9823 PE=3 SV=1;tr|A0A480TPI6|A0A480TPI6_PIG Signal recog	Signal recognition particle subunit SRP68	SRP68	20.878	GO:0008104,protein localization|GO:0042493,response to drug|GO:0006613,cotranslational protein targeting to membrane|GO:0006612,protein targeting to membrane|GO:0006614,SRP-dependent cotranslational protein targeting to membrane|GO:0061024,membrane organization|GO:0051641,cellular localization|GO:0044699,single-organism process|GO:0070972,protein localization to endoplasmic reticulum|GO:0070727,c…	GO:0005786,signal recognition particle, endoplasmic reticulum targeting|GO:0005783,endoplasmic reticulum|GO:0043229,intracellular organelle|GO:0005924,cell-substrate adherens junction|GO:0005925,focal adhesion|GO:0043227,membrane-bounded organelle|GO:0043226,organelle|GO:0030054,cell junction|GO:0030055,cell-substrate junction|GO:0005737,cytoplasm|GO:0030529,intracellular ribonucleoprotein comple…	GO:0030942,endoplasmic reticulum signal peptide binding|GO:0042277,peptide binding|GO:0005048,signal sequence binding|GO:0033218,amide binding|GO:0005047,signal recognition particle binding|GO:1901363,heterocyclic compound binding|GO:0008312,7S RNA binding|GO:0003723,RNA binding|GO:0003676,nucleic acid binding|GO:0097159,organic cyclic compound binding|GO:0043021,ribonucleoprotein complex binding…	0	8	3	0	3	0	65.715	584	By MS/MS		7.5	0	28436000	0
Q58GK8;Q58G70;A0A4X1U3Q8;A0A480U0X9;A5YV76;A0A4X1U3L1;A0A480M011;A0A4X1U8L3;I3LC73;A0A1L1YNR3	Q58GK8	tr|Q58GK8|Q58GK8_PIG Fatty acid synthase (Fragment) OS=Sus scrofa OX=9823 GN=FASN PE=2 SV=1;tr|Q58G70|Q58G70_PIG Fatty acid synthase (Fragment) OS=Sus scrofa OX=9823 GN=FASN PE=2 SV=1;tr|A0A4X1U3Q8|A0A4X1U3Q8_PIG Carrier domain-containing protein OS=Sus sc	Fatty acid synthase (Fragment)	FASN	19.698	GO:0006739,NADP metabolic process|GO:0006732,coenzyme metabolic process|GO:0006733,oxidoreduction coenzyme metabolic process|GO:0034641,cellular nitrogen compound metabolic process|GO:0006807,nitrogen compound metabolic process|GO:0046496,nicotinamide nucleotide metabolic process|GO:0072524,pyridine-containing compound metabolic process|GO:0044699,single-organism process|GO:0006139,nucleobase-con…	GO:0043230,extracellular organelle|GO:0031982,vesicle|GO:0044421,extracellular region part|GO:0043227,membrane-bounded organelle|GO:0031988,membrane-bounded vesicle|GO:0005576,extracellular region|GO:1903561,extracellular vesicle|GO:0065010,extracellular membrane-bounded organelle|GO:0043226,organelle|GO:0070062,extracellular exosome	GO:0008270,zinc ion binding|GO:0000166,nucleotide binding|GO:1901363,heterocyclic compound binding|GO:1901265,nucleoside phosphate binding|GO:0016491,oxidoreductase activity|GO:0043168,anion binding|GO:0043169,cation binding|GO:0050661,NADP binding|GO:0046914,transition metal ion binding|GO:0043167,ion binding|GO:0046872,metal ion binding|GO:0042802,identical protein binding|GO:0042803,protein ho…	ssc04115,p53 signaling pathway	10	3	0	3	0	251.13	2316	By MS/MS		1.2	0	19654000	0
F1SLC2;A0A4X1VL74;A0A5G2R9U3;A0A4X1VQC9	F1SLC2	tr|F1SLC2|F1SLC2_PIG Uncharacterized protein OS=Sus scrofa OX=9823 GN=TOMM22 PE=1 SV=2;tr|A0A4X1VL74|A0A4X1VL74_PIG Uncharacterized protein OS=Sus scrofa OX=9823 PE=4 SV=1;tr|A0A5G2R9U3|A0A5G2R9U3_PIG Uncharacterized protein OS=Sus scrofa OX=9823 GN=TOMM22	Uncharacterized protein	TOMM22	19.598	GO:0034440,lipid oxidation|GO:0008104,protein localization|GO:0080090,regulation of primary metabolic process|GO:0019222,regulation of metabolic process|GO:2001141,regulation of RNA biosynthetic process|GO:0050680,negative regulation of epithelial cell proliferation|GO:0044281,small molecule metabolic process|GO:0044282,small molecule catabolic process|GO:0044283,small molecule biosynthetic proce…	GO:0008023,transcription elongation factor complex|GO:0030880,RNA polymerase complex|GO:0044464,cell part|GO:0031974,membrane-enclosed lumen|GO:0042579,microbody|GO:0043229,intracellular organelle|GO:0031301,integral component of organelle membrane|GO:0031300,intrinsic component of organelle membrane|GO:0016593,Cdc73/Paf1 complex|GO:0016591,DNA-directed RNA polymerase II, holoenzyme|GO:0043227,me…	GO:0019787,ubiquitin-like protein transferase activity|GO:0043169,cation binding|GO:0046914,transition metal ion binding|GO:0043167,ion binding|GO:0003824,catalytic activity|GO:0016740,transferase activity|GO:0008270,zinc ion binding|GO:0046872,metal ion binding|GO:0004842,ubiquitin-protein transferase activity|GO:0005488,binding	ssc04146,Peroxisome	4	1	0	1	0	15.351	141	By MS/MS		8.5	0	16257000	0
Q9MZ46;F1SMN1;A0A4X1W352;A0A4X1W0N3;A0A480YTG3;A0A4X1W1Z9;A0A287A702;A0A286ZM82;A0A5G2QG35;A0A4X1W1E5	Q9MZ46	tr|Q9MZ46|Q9MZ46_PIG Crocalbin-like protein (Fragment) OS=Sus scrofa OX=9823 PE=2 SV=1;tr|F1SMN1|F1SMN1_PIG Calumenin OS=Sus scrofa OX=9823 GN=CALU PE=4 SV=4;tr|A0A4X1W352|A0A4X1W352_PIG Uncharacterized protein OS=Sus scrofa OX=9823 PE=4 SV=1;tr|A0A4X1W0N3	Crocalbin-like protein (Fragment)		19.532	0	GO:0005737,cytoplasm|GO:0005783,endoplasmic reticulum|GO:0016020,membrane|GO:0044464,cell part|GO:0044444,cytoplasmic part|GO:0005623,cell|GO:0005622,intracellular|GO:0043229,intracellular organelle|GO:0012505,endomembrane system|GO:0044424,intracellular part|GO:0043227,membrane-bounded organelle|GO:0043226,organelle|GO:0043231,intracellular membrane-bounded organelle	GO:0043169,cation binding|GO:0043167,ion binding|GO:0005488,binding|GO:0046872,metal ion binding|GO:0005509,calcium ion binding	0	10	3	0	3	0	34.896	296	By MS/MS		12.2	0	16375000	0
Q06AT9;A0A481DCV4;A0A480I1Q8;A0A480F315;Q06AU0;F1RUT1;A0A4X1TGX3;A0A5S6HMS9;A0A4X1TGW5;A0A287ARM4;A0A5G2Q937;A0A4X1TEY7;A0A4X1TJ93;A0A480KVR1;A0A4X1TJ81	Q06AT9	sp|Q06AT9|RBM4B_PIG RNA-binding protein 4B OS=Sus scrofa OX=9823 GN=RBM4B PE=2 SV=1;tr|A0A481DCV4|A0A481DCV4_PIG RNA-binding protein 4B isoform X1 OS=Sus scrofa OX=9823 PE=4 SV=1;tr|A0A480I1Q8|A0A480I1Q8_PIG RNA-binding protein 4 isoform X1 OS=Sus scrofa O	RNA-binding protein 4B	RBM4B	19.259	GO:0032922,circadian regulation of gene expression|GO:0044238,primary metabolic process|GO:0080090,regulation of primary metabolic process|GO:0019222,regulation of metabolic process|GO:2000112,regulation of cellular macromolecule biosynthetic process|GO:0031323,regulation of cellular metabolic process|GO:0090304,nucleic acid metabolic process|GO:0044249,cellular biosynthetic process|GO:0034641,ce…	GO:0043231,intracellular membrane-bounded organelle|GO:0031981,nuclear lumen|GO:0043233,organelle lumen|GO:0005634,nucleus|GO:0005730,nucleolus|GO:0044464,cell part|GO:0043232,intracellular non-membrane-bounded organelle|GO:0031974,membrane-enclosed lumen|GO:0005622,intracellular|GO:0044446,intracellular organelle part|GO:0070013,intracellular organelle lumen|GO:0043229,intracellular organelle|GO…	GO:0005488,binding|GO:0043169,cation binding|GO:0046914,transition metal ion binding|GO:0097159,organic cyclic compound binding|GO:0000166,nucleotide binding|GO:0036094,small molecule binding|GO:0043167,ion binding|GO:0008270,zinc ion binding|GO:0003676,nucleic acid binding|GO:0046872,metal ion binding|GO:1901363,heterocyclic compound binding|GO:1901265,nucleoside phosphate binding|GO:0003723,RNA…	0	15	3	0	3	0	40.053	359	By MS/MS		7.5	0	40784000	0
A0A5G2RDY5;F1RR89;A0A4X1U740;A0A480TM87	A0A5G2RDY5	tr|A0A5G2RDY5|A0A5G2RDY5_PIG Uncharacterized protein OS=Sus scrofa OX=9823 GN=RARS1 PE=1 SV=1;tr|F1RR89|F1RR89_PIG Arginine--tRNA ligase, cytoplasmic OS=Sus scrofa OX=9823 GN=RARS1 PE=1 SV=3;tr|A0A4X1U740|A0A4X1U740_PIG Uncharacterized protein OS=Sus scrof	Uncharacterized protein	RARS1	19.158	GO:0044238,primary metabolic process|GO:0019752,carboxylic acid metabolic process|GO:0090304,nucleic acid metabolic process|GO:0044249,cellular biosynthetic process|GO:0034641,cellular nitrogen compound metabolic process|GO:0006807,nitrogen compound metabolic process|GO:0044281,small molecule metabolic process|GO:0034645,cellular macromolecule biosynthetic process|GO:0034660,ncRNA metabolic proce…	GO:0005737,cytoplasm|GO:0044464,cell part|GO:0005623,cell|GO:0005622,intracellular|GO:0044424,intracellular part	GO:0035639,purine ribonucleoside triphosphate binding|GO:0005488,binding|GO:0000166,nucleotide binding|GO:1901363,heterocyclic compound binding|GO:1901265,nucleoside phosphate binding|GO:0001882,nucleoside binding|GO:0043168,anion binding|GO:0004812,aminoacyl-tRNA ligase activity|GO:0004814,arginine-tRNA ligase activity|GO:0043167,ion binding|GO:0001883,purine nucleoside binding|GO:0032549,ribonu…	0	4	3	0	3	0	75.173	658	By MS/MS		5	0	30283000	0
A0A4X1VST4;A0A287AWI9;I3LII3;A0A4X1VS57	A0A4X1VST4	tr|A0A4X1VST4|A0A4X1VST4_PIG Tr-type G domain-containing protein OS=Sus scrofa OX=9823 PE=4 SV=1;tr|A0A287AWI9|A0A287AWI9_PIG Elongation factor 2 OS=Sus scrofa OX=9823 PE=4 SV=1;tr|I3LII3|I3LII3_PIG Eukaryotic translation elongation factor 2 OS=Sus scrofa	Tr-type G domain-containing protein		19.008	GO:0034250,positive regulation of cellular amide metabolic process|GO:1901566,organonitrogen compound biosynthetic process|GO:0080090,regulation of primary metabolic process|GO:0019222,regulation of metabolic process|GO:0009891,positive regulation of biosynthetic process|GO:0051246,regulation of protein metabolic process|GO:0031325,positive regulation of cellular metabolic process|GO:0030154,cell…	GO:0016234,inclusion body|GO:0016235,aggresome|GO:0043229,intracellular organelle|GO:0071944,cell periphery|GO:0030529,intracellular ribonucleoprotein complex|GO:0043227,membrane-bounded organelle|GO:0043226,organelle|GO:0005737,cytoplasm|GO:0031982,vesicle|GO:0005634,nucleus|GO:0016020,membrane|GO:0031988,membrane-bounded vesicle|GO:0005886,plasma membrane|GO:0032991,macromolecular complex|GO:19…	GO:0035639,purine ribonucleoside triphosphate binding|GO:0019899,enzyme binding|GO:0005488,binding|GO:0003676,nucleic acid binding|GO:0043167,ion binding|GO:1901363,heterocyclic compound binding|GO:0001883,purine nucleoside binding|GO:0001882,nucleoside binding|GO:0043168,anion binding|GO:0016462,pyrophosphatase activity|GO:0000166,nucleotide binding|GO:0032561,guanyl ribonucleotide binding|GO:19…	ssc04152,AMPK signaling pathway|ssc04921,Oxytocin signaling pathway	4	3	0	3	0	95.353	858	By MS/MS		3.1	0	18454000	0
A0A4X1VW06;A0A4X1VVA4;A0A287AJY2;F1SB63;A0A4X1VQF0;A0A4X1VUV5;A0A287AKV4;A0A480MY07;A0A4X1VQF5;A0A287BDF2;A0A480Q1Y4	A0A4X1VW06	tr|A0A4X1VW06|A0A4X1VW06_PIG Uncharacterized protein OS=Sus scrofa OX=9823 PE=3 SV=1;tr|A0A4X1VVA4|A0A4X1VVA4_PIG Uncharacterized protein OS=Sus scrofa OX=9823 PE=3 SV=1;tr|A0A287AJY2|A0A287AJY2_PIG Uncharacterized protein OS=Sus scrofa OX=9823 GN=TCP1 PE=	Uncharacterized protein		18.333	GO:0008037,cell recognition|GO:0006925,inflammatory cell apoptotic process|GO:0008104,protein localization|GO:0006457,protein folding|GO:0019953,sexual reproduction|GO:0043170,macromolecule metabolic process|GO:0044766,multi-organism transport|GO:0008219,cell death|GO:0010941,regulation of cell death|GO:0042981,regulation of apoptotic process|GO:0050789,regulation of biological process|GO:0044699…	GO:0000242,pericentriolar material|GO:0031974,membrane-enclosed lumen|GO:0097223,sperm part|GO:0043229,intracellular organelle|GO:0043228,non-membrane-bounded organelle|GO:0001669,acrosomal vesicle|GO:0000228,nuclear chromosome|GO:0005815,microtubule organizing center|GO:0005874,microtubule|GO:0043226,organelle|GO:0005856,cytoskeleton|GO:0070062,extracellular exosome|GO:0031981,nuclear lumen|GO:0…	GO:0044389,ubiquitin-like protein ligase binding|GO:0035639,purine ribonucleoside triphosphate binding|GO:0019899,enzyme binding|GO:0005488,binding|GO:0003676,nucleic acid binding|GO:0000166,nucleotide binding|GO:1901363,heterocyclic compound binding|GO:1901265,nucleoside phosphate binding|GO:0001882,nucleoside binding|GO:0043168,anion binding|GO:0051082,unfolded protein binding|GO:0043167,ion bi…	0	11	3	0	3	0	58.021	534	By MS/MS		6.9	0	78608000	0
A0A481C1F0;A0A5G2QUG8;F1SMW9;A0A4X1THV4;A0A0B8RTB9;A0A4X1TIJ5	A0A481C1F0	tr|A0A481C1F0|A0A481C1F0_PIG 26S proteasome non-ATPase regulatory subunit 1 OS=Sus scrofa OX=9823 PE=3 SV=1;tr|A0A5G2QUG8|A0A5G2QUG8_PIG 26S proteasome non-ATPase regulatory subunit 1 OS=Sus scrofa OX=9823 GN=PSMD1 PE=1 SV=1;tr|F1SMW9|F1SMW9_PIG 26S protea	26S proteasome non-ATPase regulatory subunit 1		18.19	GO:0044248,cellular catabolic process|GO:0006807,nitrogen compound metabolic process|GO:0043632,modification-dependent macromolecule catabolic process|GO:0044267,cellular protein metabolic process|GO:1901575,organic substance catabolic process|GO:0044265,cellular macromolecule catabolic process|GO:0044260,cellular macromolecule metabolic process|GO:0043161,proteasome-mediated ubiquitin-dependent …	GO:0022624,proteasome accessory complex|GO:0043229,intracellular organelle|GO:0031597,cytosolic proteasome complex|GO:0043227,membrane-bounded organelle|GO:0043226,organelle|GO:0008540,proteasome regulatory particle, base subcomplex|GO:0005737,cytoplasm|GO:0005838,proteasome regulatory particle|GO:0005634,nucleus|GO:0034515,proteasome storage granule|GO:0000502,proteasome complex|GO:0043234,prote…	GO:0016787,hydrolase activity|GO:0004175,endopeptidase activity|GO:0003824,catalytic activity|GO:0070011,peptidase activity, acting on L-amino acid peptides|GO:0008233,peptidase activity	0	6	3	0	3	0	94.658	857	By MS/MS		2.6	0	59837000	0
A0A480ILP0;A0A480V7K7;A0A480PZX0;A0A481D2K9;A0A480PE72;A0A480PZV3;A0A480Q006;A0A480IQ45;A0A287ATD7;A0A5S6GID0;A0A4X1T1U4;A0A480Q094;A0A480VXP7;A0A4X1T160;A0A287AVG1;P62197;A0A480W4X5;A0A480VXS0;A0A480LAT1;A0A480VI16;A0A480IL98;A0A480SC31;A0A480YSS3;A0A5G2QJH1;A0A480N4J3;F1RQN5;D5K896;A0A4X1VD50	A0A480ILP0	tr|A0A480ILP0|A0A480ILP0_PIG 26S proteasome regulatory subunit 8 OS=Sus scrofa OX=9823 PE=4 SV=1;tr|A0A480V7K7|A0A480V7K7_PIG 26S proteasome regulatory subunit 8 isoform 1 OS=Sus scrofa OX=9823 PE=4 SV=1;tr|A0A480PZX0|A0A480PZX0_PIG 26S proteasome regulato	26S proteasome regulatory subunit 8		17.89	#N/A	#N/A	#N/A	#N/A	28	3	0	3	0	33.883	302	By MS/MS		12.3	0	89660000	0
F1SUG4;A0A4X1VUF2;A0A5G2R2Y3	F1SUG4	tr|F1SUG4|F1SUG4_PIG Elongin B OS=Sus scrofa OX=9823 GN=ELOB PE=1 SV=1;tr|A0A4X1VUF2|A0A4X1VUF2_PIG Ubiquitin-like domain-containing protein OS=Sus scrofa OX=9823 PE=4 SV=1;tr|A0A5G2R2Y3|A0A5G2R2Y3_PIG Elongin B OS=Sus scrofa OX=9823 GN=ELOB PE=1 SV=1	Elongin B	ELOB	17.639	GO:0032774,RNA biosynthetic process|GO:0090304,nucleic acid metabolic process|GO:0044249,cellular biosynthetic process|GO:0034641,cellular nitrogen compound metabolic process|GO:0006807,nitrogen compound metabolic process|GO:0034645,cellular macromolecule biosynthetic process|GO:1901362,organic cyclic compound biosynthetic process|GO:0097659,nucleic acid-templated transcription|GO:0006139,nucleob…	GO:0008023,transcription elongation factor complex|GO:0031974,membrane-enclosed lumen|GO:0043229,intracellular organelle|GO:0005622,intracellular|GO:0043227,membrane-bounded organelle|GO:0043226,organelle|GO:0005737,cytoplasm|GO:0070449,elongin complex|GO:0070062,extracellular exosome|GO:0031981,nuclear lumen|GO:0005634,nucleus|GO:0031988,membrane-bounded vesicle|GO:0005654,nucleoplasm|GO:0044451…	GO:0031625,ubiquitin protein ligase binding|GO:0044389,ubiquitin-like protein ligase binding|GO:0019899,enzyme binding|GO:0005488,binding|GO:0005515,protein binding	ssc05211,Renal cell carcinoma|ssc05200,Pathways in cancer|ssc04066,HIF-1 signaling pathway|ssc04120,Ubiquitin mediated proteolysis	3	3	0	3	0	13.17	118	By MS/MS		28.8	0	26518000	0
A0A4X1TB95;A0A480M1B4;F1RVC9;A0A4X1TAE1	A0A4X1TB95	tr|A0A4X1TB95|A0A4X1TB95_PIG Uncharacterized protein OS=Sus scrofa OX=9823 PE=4 SV=1;tr|A0A480M1B4|A0A480M1B4_PIG Heterogeneous nuclear ribonucleoprotein D OS=Sus scrofa OX=9823 GN=HNRNPD PE=1 SV=1;tr|F1RVC9|F1RVC9_PIG Heterogeneous nuclear ribonucleoprote	Uncharacterized protein		17.554	0	0	GO:0097159,organic cyclic compound binding|GO:0000166,nucleotide binding|GO:0036094,small molecule binding|GO:0005488,binding|GO:0003676,nucleic acid binding|GO:1901363,heterocyclic compound binding|GO:1901265,nucleoside phosphate binding|GO:0003723,RNA binding	0	4	1	0	1	0	32.785	306	By matching		5.9	0	2259400	0
A0A4X1UPR1;A0A287BJZ1;A0A4X1UTI9;A0A5G2QMU8;A0A4X1URF4;A0A5G2QR44;A0A4X1URE6;A0A5G2QQZ6;A0A4X1URC9;A0A4X1UTK0;A0A287AU52;A0A5G2RDQ2	A0A4X1UPR1	tr|A0A4X1UPR1|A0A4X1UPR1_PIG Uncharacterized protein OS=Sus scrofa OX=9823 PE=4 SV=1;tr|A0A287BJZ1|A0A287BJZ1_PIG Nephronectin OS=Sus scrofa OX=9823 GN=NPNT PE=4 SV=1;tr|A0A4X1UTI9|A0A4X1UTI9_PIG Uncharacterized protein OS=Sus scrofa OX=9823 PE=4 SV=1;tr|A	Uncharacterized protein		17.544	GO:0016337,single organismal cell-cell adhesion|GO:0030155,regulation of cell adhesion|GO:0050789,regulation of biological process|GO:0044699,single-organism process|GO:0045785,positive regulation of cell adhesion|GO:0016043,cellular component organization|GO:0098609,cell-cell adhesion|GO:0065007,biological regulation|GO:0071840,cellular component organization or biogenesis|GO:0043062,extracellul…	GO:0005604,basement membrane|GO:0016020,membrane|GO:0005578,proteinaceous extracellular matrix|GO:0005576,extracellular region|GO:0031012,extracellular matrix|GO:0044420,extracellular matrix component|GO:0044421,extracellular region part	GO:0005178,integrin binding|GO:0050839,cell adhesion molecule binding|GO:0043169,cation binding|GO:0043167,ion binding|GO:0044877,macromolecular complex binding|GO:0005509,calcium ion binding|GO:0005515,protein binding|GO:0032403,protein complex binding|GO:0005102,receptor binding|GO:0046872,metal ion binding|GO:0005488,binding	0	12	3	0	3	0	55.992	509	By MS/MS		6.3	0	20103000	0
A0A4X1UF40;A0A4X1UHJ2;A0A4X1UF59;K9IWF9;A0A4X1UJ40;A0A4X1UKT5;A0A4X1UJI0;F1RMJ4;A0A4X1UFD6;A0A480LDL3;A0A480MFL0	A0A4X1UF40	tr|A0A4X1UF40|A0A4X1UF40_PIG Uncharacterized protein OS=Sus scrofa OX=9823 PE=4 SV=1;tr|A0A4X1UHJ2|A0A4X1UHJ2_PIG Uncharacterized protein OS=Sus scrofa OX=9823 PE=4 SV=1;tr|A0A4X1UF59|A0A4X1UF59_PIG Uncharacterized protein OS=Sus scrofa OX=9823 PE=4 SV=1;t	Uncharacterized protein		17.524	GO:0019220,regulation of phosphate metabolic process|GO:0080090,regulation of primary metabolic process|GO:0019222,regulation of metabolic process|GO:0048584,positive regulation of response to stimulus|GO:0048583,regulation of response to stimulus|GO:0032147,activation of protein kinase activity|GO:0007165,signal transduction|GO:0023014,signal transduction by protein phosphorylation|GO:0044710,si…	GO:0005737,cytoplasm|GO:0016328,lateral plasma membrane|GO:0016020,membrane|GO:0044464,cell part|GO:0005623,cell|GO:0005622,intracellular|GO:0071944,cell periphery|GO:0005911,cell-cell junction|GO:0005886,plasma membrane|GO:0044424,intracellular part|GO:0044425,membrane part|GO:0044459,plasma membrane part|GO:0030054,cell junction	GO:0070856,myosin VI light chain binding|GO:0032027,myosin light chain binding|GO:0070853,myosin VI binding|GO:0005515,protein binding|GO:0008092,cytoskeletal protein binding|GO:0030234,enzyme regulator activity|GO:0005096,GTPase activator activity|GO:0019899,enzyme binding|GO:0017022,myosin binding|GO:0017016,Ras GTPase binding|GO:0030695,GTPase regulator activity|GO:0051020,GTPase binding|GO:00…	0	11	3	0	3	0	175.12	1535	By MS/MS		2	0	25952000	0
F2Z5K2;A0A4X1TE96;A0A480SCD0	F2Z5K2	tr|F2Z5K2|F2Z5K2_PIG Proteasome endopeptidase complex OS=Sus scrofa OX=9823 GN=PSMA5 PE=3 SV=2;tr|A0A4X1TE96|A0A4X1TE96_PIG Proteasome subunit alpha type OS=Sus scrofa OX=9823 PE=3 SV=1;tr|A0A480SCD0|A0A480SCD0_PIG Proteasome subunit alpha type OS=Sus scro	Proteasome endopeptidase complex	PSMA5	16.205	GO:0044248,cellular catabolic process|GO:0043632,modification-dependent macromolecule catabolic process|GO:0044267,cellular protein metabolic process|GO:1901575,organic substance catabolic process|GO:0044265,cellular macromolecule catabolic process|GO:0044260,cellular macromolecule metabolic process|GO:0043161,proteasome-mediated ubiquitin-dependent protein catabolic process|GO:0071704,organic su…	GO:0043234,protein complex|GO:0005737,cytoplasm|GO:0032991,macromolecular complex|GO:0043231,intracellular membrane-bounded organelle|GO:0019773,proteasome core complex, alpha-subunit complex|GO:0005634,nucleus|GO:0044464,cell part|GO:0005623,cell|GO:0005622,intracellular|GO:0043229,intracellular organelle|GO:0044424,intracellular part|GO:0000502,proteasome complex|GO:0043227,membrane-bounded org…	GO:0016787,hydrolase activity|GO:0004175,endopeptidase activity|GO:0004298,threonine-type endopeptidase activity|GO:0003824,catalytic activity|GO:0070003,threonine-type peptidase activity|GO:0070011,peptidase activity, acting on L-amino acid peptides|GO:0008233,peptidase activity	ssc03050,Proteasome	3	1	0	1	0	25.242	232	By MS/MS		8.2	0	0	0
K7GRX3;A0A4X1SGD2;A0A4X1SG55;A0A480RCQ1;F1RQ90;A0A4X1SG89;K7GNV0	K7GRX3	tr|K7GRX3|K7GRX3_PIG RNA binding motif protein X-linked OS=Sus scrofa OX=9823 GN=RBMX PE=4 SV=2;tr|A0A4X1SGD2|A0A4X1SGD2_PIG RRM domain-containing protein OS=Sus scrofa OX=9823 GN=RBMX PE=4 SV=1;tr|A0A4X1SG55|A0A4X1SG55_PIG RRM domain-containing protein OS	RNA binding motif protein X-linked	RBMX	15.787	GO:0080090,regulation of primary metabolic process|GO:0019222,regulation of metabolic process|GO:0050684,regulation of mRNA processing|GO:0001503,ossification|GO:1901362,organic cyclic compound biosynthetic process|GO:1901360,organic cyclic compound metabolic process|GO:0051716,cellular response to stimulus|GO:0010604,positive regulation of macromolecule metabolic process|GO:0048869,cellular deve…	GO:0031974,membrane-enclosed lumen|GO:0043229,intracellular organelle|GO:0043228,non-membrane-bounded organelle|GO:0000785,chromatin|GO:0000228,nuclear chromosome|GO:0030529,intracellular ribonucleoprotein complex|GO:0043227,membrane-bounded organelle|GO:0043226,organelle|GO:0005719,nuclear euchromatin|GO:0070062,extracellular exosome|GO:0031981,nuclear lumen|GO:0005615,extracellular space|GO:000…	GO:0005488,binding|GO:0044212,transcription regulatory region DNA binding|GO:0003676,nucleic acid binding|GO:0097159,organic cyclic compound binding|GO:0044822,poly(A) RNA binding|GO:0003677,DNA binding|GO:0001067,regulatory region nucleic acid binding|GO:0000166,nucleotide binding|GO:0036094,small molecule binding|GO:0044877,macromolecular complex binding|GO:0003723,RNA binding|GO:0001047,core p…	ssc03040,Spliceosome	7	1	0	1	0	31.388	288	By MS/MS		4.5	0	23032000	0
A0A4X1VQI8;F1S445;A0A480K284;A0A4X1VW41;A0A286ZYR0;A0A4X1VW48;A0A4X1VQJ3;A0A4X1VX32;A0A287BLE1;A0A4X1VVD8	A0A4X1VQI8	tr|A0A4X1VQI8|A0A4X1VQI8_PIG Uncharacterized protein OS=Sus scrofa OX=9823 PE=4 SV=1;tr|F1S445|F1S445_PIG Sequestosome 1 OS=Sus scrofa OX=9823 GN=SQSTM1 PE=4 SV=3;tr|A0A480K284|A0A480K284_PIG Sequestosome-1 isoform 1 OS=Sus scrofa OX=9823 PE=4 SV=1;tr|A0A4	Uncharacterized protein		15.182	GO:0019222,regulation of metabolic process|GO:0048584,positive regulation of response to stimulus|GO:0048583,regulation of response to stimulus|GO:0098779,mitophagy in response to mitochondrial depolarization|GO:0007165,signal transduction|GO:0071840,cellular component organization or biogenesis|GO:0044712,single-organism catabolic process|GO:0044710,single-organism metabolic process|GO:0009966,r…	GO:0035770,ribonucleoprotein granule|GO:0044464,cell part|GO:0031974,membrane-enclosed lumen|GO:0016235,aggresome|GO:0043229,intracellular organelle|GO:0043228,non-membrane-bounded organelle|GO:0036464,cytoplasmic ribonucleoprotein granule|GO:0000407,pre-autophagosomal structure|GO:0030529,intracellular ribonucleoprotein complex|GO:0043227,membrane-bounded organelle|GO:0043226,organelle|GO:000573…	GO:0005488,binding|GO:0043169,cation binding|GO:0042169,SH2 domain binding|GO:0046914,transition metal ion binding|GO:0005080,protein kinase C binding|GO:0032182,ubiquitin-like protein binding|GO:0019899,enzyme binding|GO:0043167,ion binding|GO:0019901,protein kinase binding|GO:0019900,kinase binding|GO:0043130,ubiquitin binding|GO:0008270,zinc ion binding|GO:0005515,protein binding|GO:0031593,po…	0	10	2	0	2	0	38.658	356	By MS/MS		3.7	0	44747000	0
A0A5G2RDH5;A0A5G2QCS2;A0A4X1VXC4;Q6B339;A0A5G2QI99;A0A4X1VRR1;A0A4X1VWL0;A0A4X1VRQ6;A0A480QCC9;A0A287BMY7;A0A0B8S0C6;F1RSZ3;A0A5G2QBV9;A0A287BM44;A0A287AIP7;A0A5G2R2U1	A0A5G2RDH5	tr|A0A5G2RDH5|A0A5G2RDH5_PIG Acyl-CoA synthetase long chain family member 1 OS=Sus scrofa OX=9823 GN=ACSL1 PE=1 SV=1;tr|A0A5G2QCS2|A0A5G2QCS2_PIG Acyl-CoA synthetase long chain family member 1 OS=Sus scrofa OX=9823 GN=ACSL1 PE=1 SV=1;tr|A0A4X1VXC4|A0A4X1VX	Acyl-CoA synthetase long chain family member 1	ACSL1	15.117	GO:0019220,regulation of phosphate metabolic process|GO:0019221,cytokine-mediated signaling pathway|GO:0019222,regulation of metabolic process|GO:0006820,anion transport|GO:0007165,signal transduction|GO:0007166,cell surface receptor signaling pathway|GO:0080090,regulation of primary metabolic process|GO:0009755,hormone-mediated signaling pathway|GO:0051716,cellular response to stimulus|GO:004471…	GO:0005737,cytoplasm|GO:0043231,intracellular membrane-bounded organelle|GO:0016020,membrane|GO:0044464,cell part|GO:0044444,cytoplasmic part|GO:0005739,mitochondrion|GO:0005622,intracellular|GO:0043229,intracellular organelle|GO:0005623,cell|GO:0044424,intracellular part|GO:0043227,membrane-bounded organelle|GO:0043226,organelle	GO:0015645,fatty acid ligase activity|GO:0003824,catalytic activity|GO:0004467,long-chain fatty acid-CoA ligase activity|GO:0016874,ligase activity|GO:0016877,ligase activity, forming carbon-sulfur bonds	ssc00071,Fatty acid degradation|ssc03320,PPAR signaling pathway|ssc04920,Adipocytokine signaling pathway|ssc01100,Metabolic pathways|ssc04146,Peroxisome|ssc00061,Fatty acid biosynthesis|ssc01212,Fatty acid metabolism	16	2	0	2	0	71.503	641	By MS/MS		3	0	14001000	0
F1SUF3;A0A4X1TKX7;A0A4X1TKL2;A0A286ZQ27;A0A480MXG0	F1SUF3	tr|F1SUF3|F1SUF3_PIG Hexokinase domain containing 1 OS=Sus scrofa OX=9823 GN=HKDC1 PE=1 SV=3;tr|A0A4X1TKX7|A0A4X1TKX7_PIG Uncharacterized protein OS=Sus scrofa OX=9823 PE=3 SV=1;tr|A0A4X1TKL2|A0A4X1TKL2_PIG Uncharacterized protein OS=Sus scrofa OX=9823 PE=	Hexokinase domain containing 1	HKDC1	14.445	GO:0009185,ribonucleoside diphosphate metabolic process|GO:0008152,metabolic process|GO:0006732,coenzyme metabolic process|GO:0009141,nucleoside triphosphate metabolic process|GO:0009144,purine nucleoside triphosphate metabolic process|GO:0019752,carboxylic acid metabolic process|GO:0033500,carbohydrate homeostasis|GO:0042592,homeostatic process|GO:0044723,single-organism carbohydrate metabolic p…	GO:0005737,cytoplasm|GO:0005829,cytosol|GO:0044464,cell part|GO:0005623,cell|GO:0005622,intracellular|GO:0044444,cytoplasmic part|GO:0044424,intracellular part|GO:0043231,intracellular membrane-bounded organelle|GO:0005739,mitochondrion|GO:0043229,intracellular organelle|GO:0043227,membrane-bounded organelle|GO:0043226,organelle	GO:0005488,binding|GO:0019200,carbohydrate kinase activity|GO:0035639,purine ribonucleoside triphosphate binding|GO:0008865,fructokinase activity|GO:0004396,hexokinase activity|GO:0030246,carbohydrate binding|GO:0019158,mannokinase activity|GO:0048029,monosaccharide binding|GO:0043167,ion binding|GO:1901363,heterocyclic compound binding|GO:0001883,purine nucleoside binding|GO:0001882,nucleoside b…	0	5	2	0	2	0	93.99	839	By MS/MS		2.3	0	5946600	0
F1RXA7;A0A4X1UAW4;A0A0B8RSC7;A0A480VAG1;I3LL55;A0A4X1UFU8;A0A480J2C7;A0A480NBA8;A0A4X1UF06	F1RXA7	tr|F1RXA7|F1RXA7_PIG 26S proteasome non-ATPase regulatory subunit 3 OS=Sus scrofa OX=9823 GN=PSMD3 PE=1 SV=3;tr|A0A4X1UAW4|A0A4X1UAW4_PIG PCI domain-containing protein OS=Sus scrofa OX=9823 PE=4 SV=1;tr|A0A0B8RSC7|A0A0B8RSC7_PIG Proteasome (Prosome, macrop	26S proteasome non-ATPase regulatory subunit 3	PSMD3	14.148	GO:0009894,regulation of catabolic process|GO:0080090,regulation of primary metabolic process|GO:0019222,regulation of metabolic process|GO:0044248,cellular catabolic process|GO:0042176,regulation of protein catabolic process|GO:0043632,modification-dependent macromolecule catabolic process|GO:0050789,regulation of biological process|GO:0044267,cellular protein metabolic process|GO:1901575,organi…	GO:0043234,protein complex|GO:0032991,macromolecular complex|GO:0022624,proteasome accessory complex|GO:0044464,cell part|GO:0005623,cell|GO:0005622,intracellular|GO:0044424,intracellular part|GO:0000502,proteasome complex|GO:0008541,proteasome regulatory particle, lid subcomplex|GO:0005838,proteasome regulatory particle	GO:0030234,enzyme regulator activity|GO:0098772,molecular function regulator	0	9	2	0	2	0	60.966	534	By MS/MS		4.5	0	13626000	0
A0A480VE79;A0A480VE77;A0A5K1VDT5;A0A4X1UPD4;F2Z567;A0A4X1UQ84;A0A480VEZ3;A0A0B8S017;A0A5G2R4W2;A0A4X1UK34;K7GNY4;A0A4X1UK29	A0A480VE79	tr|A0A480VE79|A0A480VE79_PIG 60S ribosomal protein L8 (Fragment) OS=Sus scrofa OX=9823 PE=4 SV=1;tr|A0A480VE77|A0A480VE77_PIG 60S ribosomal protein L8 (Fragment) OS=Sus scrofa OX=9823 PE=4 SV=1;tr|A0A5K1VDT5|A0A5K1VDT5_PIG Ribosomal_L2_C domain-containing	60S ribosomal protein L8 (Fragment)		13.897	GO:0044249,cellular biosynthetic process|GO:0034641,cellular nitrogen compound metabolic process|GO:0006807,nitrogen compound metabolic process|GO:0034645,cellular macromolecule biosynthetic process|GO:1901576,organic substance biosynthetic process|GO:0044267,cellular protein metabolic process|GO:0044260,cellular macromolecule metabolic process|GO:0043043,peptide biosynthetic process|GO:0071704,o…	GO:0015934,large ribosomal subunit|GO:0022625,cytosolic large ribosomal subunit|GO:0031974,membrane-enclosed lumen|GO:0043229,intracellular organelle|GO:0043228,non-membrane-bounded organelle|GO:0022626,cytosolic ribosome|GO:0005924,cell-substrate adherens junction|GO:0005925,focal adhesion|GO:0043227,membrane-bounded organelle|GO:0043226,organelle|GO:0030054,cell junction|GO:0030055,cell-substra…	GO:0097159,organic cyclic compound binding|GO:0044822,poly(A) RNA binding|GO:0005198,structural molecule activity|GO:0003735,structural constituent of ribosome|GO:0003723,RNA binding|GO:0003676,nucleic acid binding|GO:1901363,heterocyclic compound binding|GO:0005488,binding	ssc03010,Ribosome	12	2	0	2	0	24.98	229	By MS/MS		11.8	0	76070000	0
A0A4X1UKM5;A0A286ZPH3;A0A4X1UFY9;A0A480XK90;A0A286ZZ05;F1RS44;A0A481BVY7;A0A480VUL4;A0A480MDY5;A0A4X1UFZ4;A0A480TL73	A0A4X1UKM5	tr|A0A4X1UKM5|A0A4X1UKM5_PIG PAW domain-containing protein OS=Sus scrofa OX=9823 PE=4 SV=1;tr|A0A286ZPH3|A0A286ZPH3_PIG N-glycanase 1 OS=Sus scrofa OX=9823 GN=NGLY1 PE=1 SV=1;tr|A0A4X1UFY9|A0A4X1UFY9_PIG PAW domain-containing protein OS=Sus scrofa OX=9823	PAW domain-containing protein		13.502	GO:0022607,cellular component assembly|GO:0051234,establishment of localization|GO:0030030,cell projection organization|GO:0030031,cell projection assembly|GO:0070925,organelle assembly|GO:0051649,establishment of localization in cell|GO:0048583,regulation of response to stimulus|GO:0042073,intraciliary transport|GO:0010927,cellular component assembly involved in morphogenesis|GO:0030705,cytoskel…	GO:0043229,intracellular organelle|GO:0043228,non-membrane-bounded organelle|GO:0005929,cilium|GO:0043226,organelle|GO:0005856,cytoskeleton|GO:0036064,ciliary basal body|GO:0005813,centrosome|GO:0005815,microtubule organizing center|GO:0044430,cytoskeletal part|GO:0044450,microtubule organizing center part|GO:0005737,cytoplasm|GO:0034451,centriolar satellite|GO:0031252,cell leading edge|GO:004299…	0	ssc04520,Adherens junction	11	2	0	2	0	64.013	558	By MS/MS		2.9	0	8178100	0
A0A4X1V4H8;F1SCF5;A0A4X1V5G4;Q9GLE8;A0A287A6X0;A0A4X1V366	A0A4X1V4H8	tr|A0A4X1V4H8|A0A4X1V4H8_PIG J domain-containing protein OS=Sus scrofa OX=9823 PE=4 SV=1;tr|F1SCF5|F1SCF5_PIG J domain-containing protein OS=Sus scrofa OX=9823 GN=DNAJB1 PE=1 SV=1;tr|A0A4X1V5G4|A0A4X1V5G4_PIG J domain-containing protein OS=Sus scrofa OX=98	J domain-containing protein		13.474	GO:0090084,negative regulation of inclusion body assembly|GO:0090083,regulation of inclusion body assembly|GO:0009893,positive regulation of metabolic process|GO:0019222,regulation of metabolic process|GO:0006458,'de novo' protein folding|GO:0051129,negative regulation of cellular component organization|GO:0051128,regulation of cellular component organization|GO:0022607,cellular component assembl…	GO:0043231,intracellular membrane-bounded organelle|GO:0005737,cytoplasm|GO:0005829,cytosol|GO:0005622,intracellular|GO:0043230,extracellular organelle|GO:0031982,vesicle|GO:0044421,extracellular region part|GO:0043227,membrane-bounded organelle|GO:0005634,nucleus|GO:0044464,cell part|GO:0044444,cytoplasmic part|GO:0005623,cell|GO:0031988,membrane-bounded vesicle|GO:0043229,intracellular organell…	GO:0005488,binding|GO:0005515,protein binding|GO:0030544,Hsp70 protein binding|GO:0031072,heat shock protein binding|GO:0030234,enzyme regulator activity|GO:0051087,chaperone binding|GO:0019899,enzyme binding|GO:0051082,unfolded protein binding|GO:0008047,enzyme activator activity|GO:0060590,ATPase regulator activity|GO:0051117,ATPase binding|GO:0098772,molecular function regulator|GO:0060589,nuc…	ssc05164,Influenza A|ssc04141,Protein processing in endoplasmic reticulum	6	2	0	2	0	33.883	301	By MS/MS		6.3	0	18646000	0
A0A4X1UMZ5;A0A480RBI9;Q6QAS9;A0A4X1UMY7;A0A287A8T0;A8YQT9	A0A4X1UMZ5	tr|A0A4X1UMZ5|A0A4X1UMZ5_PIG Uncharacterized protein OS=Sus scrofa OX=9823 GN=RPL7 PE=4 SV=1;tr|A0A480RBI9|A0A480RBI9_PIG 60S ribosomal protein L7 OS=Sus scrofa OX=9823 PE=4 SV=1;tr|Q6QAS9|Q6QAS9_PIG 60S ribosomal protein L7 (Fragment) OS=Sus scrofa OX=982	Uncharacterized protein	RPL7	13.216	GO:0044238,primary metabolic process|GO:0090304,nucleic acid metabolic process|GO:0044249,cellular biosynthetic process|GO:0034641,cellular nitrogen compound metabolic process|GO:0006807,nitrogen compound metabolic process|GO:0034645,cellular macromolecule biosynthetic process|GO:0000470,maturation of LSU-rRNA|GO:0034660,ncRNA metabolic process|GO:0071840,cellular component organization or biogen…	GO:0022626,cytosolic ribosome|GO:0022625,cytosolic large ribosomal subunit|GO:0043229,intracellular organelle|GO:0043228,non-membrane-bounded organelle|GO:0015934,large ribosomal subunit|GO:0043226,organelle|GO:0005737,cytoplasm|GO:0030529,intracellular ribonucleoprotein complex|GO:0044391,ribosomal subunit|GO:0032991,macromolecular complex|GO:0005840,ribosome|GO:0043232,intracellular non-membran…	GO:0097159,organic cyclic compound binding|GO:0044822,poly(A) RNA binding|GO:0005198,structural molecule activity|GO:0003735,structural constituent of ribosome|GO:0003723,RNA binding|GO:0003676,nucleic acid binding|GO:1901363,heterocyclic compound binding|GO:0005488,binding	0	6	2	0	2	0	29.41	250	By MS/MS		11.2	0	11921000	0
A0A287AMM4;A0A4X1UY15;A0A4X1UVZ0;A0A286ZZW6;A0A4X1V0Z2;A0A4X1UVY2;A0A287AY12;A0A4X1V012	A0A287AMM4	tr|A0A287AMM4|A0A287AMM4_PIG RNA binding motif protein 47 OS=Sus scrofa OX=9823 GN=RBM47 PE=1 SV=1;tr|A0A4X1UY15|A0A4X1UY15_PIG Uncharacterized protein OS=Sus scrofa OX=9823 PE=4 SV=1;tr|A0A4X1UVZ0|A0A4X1UVZ0_PIG Uncharacterized protein OS=Sus scrofa OX=98	RNA binding motif protein 47	RBM47	13.128	GO:0030154,cell differentiation|GO:0009451,RNA modification|GO:0090304,nucleic acid metabolic process|GO:0034641,cellular nitrogen compound metabolic process|GO:0006807,nitrogen compound metabolic process|GO:0007275,multicellular organism development|GO:0044699,single-organism process|GO:0006139,nucleobase-containing compound metabolic process|GO:0044260,cellular macromolecule metabolic process|G…	GO:0043231,intracellular membrane-bounded organelle|GO:0005634,nucleus|GO:0044464,cell part|GO:0005623,cell|GO:0005622,intracellular|GO:0043229,intracellular organelle|GO:0044424,intracellular part|GO:0043227,membrane-bounded organelle|GO:0043226,organelle	GO:0097159,organic cyclic compound binding|GO:0044822,poly(A) RNA binding|GO:0000166,nucleotide binding|GO:0036094,small molecule binding|GO:0003723,RNA binding|GO:0003676,nucleic acid binding|GO:1901363,heterocyclic compound binding|GO:1901265,nucleoside phosphate binding|GO:0005488,binding	0	8	2	0	2	0	63.903	590	By MS/MS		5.4	0	11014000	0
A0A480VLB4;A0A4X1U487;A0A287BND2;A0A4X1U9D8;I3LA49;A0A5G2QS91;A0A5G2QAQ5	A0A480VLB4	tr|A0A480VLB4|A0A480VLB4_PIG E3 ISG15--protein ligase HERC5 OS=Sus scrofa OX=9823 PE=4 SV=1;tr|A0A4X1U487|A0A4X1U487_PIG HECT domain-containing protein OS=Sus scrofa OX=9823 PE=4 SV=1;tr|A0A287BND2|A0A287BND2_PIG HECT and RLD domain containing E3 ubiquitin	E3 ISG15--protein ligase HERC5		13.062	GO:0044248,cellular catabolic process|GO:0043632,modification-dependent macromolecule catabolic process|GO:0044267,cellular protein metabolic process|GO:1901575,organic substance catabolic process|GO:0044265,cellular macromolecule catabolic process|GO:0044260,cellular macromolecule metabolic process|GO:0071704,organic substance metabolic process|GO:0070647,protein modification by small protein co…	GO:0005737,cytoplasm|GO:0044464,cell part|GO:0005623,cell|GO:0005622,intracellular|GO:0044424,intracellular part|GO:0005829,cytosol|GO:0044444,cytoplasmic part	GO:0019787,ubiquitin-like protein transferase activity|GO:0004842,ubiquitin-protein transferase activity|GO:0003824,catalytic activity|GO:0016740,transferase activity|GO:0016874,ligase activity|GO:0061630,ubiquitin protein ligase activity|GO:0061659,ubiquitin-like protein ligase activity	ssc04120,Ubiquitin mediated proteolysis	7	2	0	2	0	70.845	638	By MS/MS		5.3	0	11431000	0
A0A287BLI9;A0A480QP45;A0A480PRI7;A0A4X1T8X5;F1SBP3	A0A287BLI9	tr|A0A287BLI9|A0A287BLI9_PIG DEAD-box helicase 20 OS=Sus scrofa OX=9823 GN=DDX20 PE=4 SV=1;tr|A0A480QP45|A0A480QP45_PIG Putative ATP-dependent RNA helicase DDX20 OS=Sus scrofa OX=9823 PE=4 SV=1;tr|A0A480PRI7|A0A480PRI7_PIG Putative ATP-dependent RNA helica	DEAD-box helicase 20	DDX20	12.931	GO:0080090,regulation of primary metabolic process|GO:0019222,regulation of metabolic process|GO:0048468,cell development|GO:0007292,female gamete generation|GO:1901362,organic cyclic compound biosynthetic process|GO:0071840,cellular component organization or biogenesis|GO:0044710,single-organism metabolic process|GO:0044711,single-organism biosynthetic process|GO:0010605,negative regulation of m…	GO:0043234,protein complex|GO:0005737,cytoplasm|GO:0005829,cytosol|GO:0032991,macromolecular complex|GO:0043231,intracellular membrane-bounded organelle|GO:0017053,transcriptional repressor complex|GO:0032797,SMN complex|GO:0034719,SMN-Sm protein complex|GO:0005634,nucleus|GO:0016020,membrane|GO:0044464,cell part|GO:0044444,cytoplasmic part|GO:0005623,cell|GO:0005622,intracellular|GO:0043229,intr…	GO:0016887,ATPase activity|GO:0008026,ATP-dependent helicase activity|GO:0035639,purine ribonucleoside triphosphate binding|GO:0005488,binding|GO:0003676,nucleic acid binding|GO:0008186,RNA-dependent ATPase activity|GO:0043167,ion binding|GO:1901363,heterocyclic compound binding|GO:0001883,purine nucleoside binding|GO:0001882,nucleoside binding|GO:0043168,anion binding|GO:0042623,ATPase activity,…	ssc03013,RNA transport	5	2	0	2	0	48.826	433	By MS/MS		5.8	0	7382500	0
A0A481CTD2;A0A480MN77;A0A5G2R4N8;A0A4X1TK46;A0A480XF15;A0A4X1TK17;A0A480ZFS4;A0A4X1TPT4;A0A4X1TPR9;L7PBE6;I3LR32;A0A4X1TPH4;A0A480XNV7;A0A5G2QVV0;A0A480WWV0	A0A481CTD2	tr|A0A481CTD2|A0A481CTD2_PIG T-complex protein 1 subunit epsilon OS=Sus scrofa OX=9823 PE=3 SV=1;tr|A0A480MN77|A0A480MN77_PIG T-complex protein 1 subunit epsilon isoform a OS=Sus scrofa OX=9823 PE=3 SV=1;tr|A0A5G2R4N8|A0A5G2R4N8_PIG Chaperonin containing T	T-complex protein 1 subunit epsilon		12.908	GO:0006457,protein folding|GO:0019953,sexual reproduction|GO:1901998,toxin transport|GO:0044699,single-organism process|GO:0044267,cellular protein metabolic process|GO:0000003,reproduction|GO:0044260,cellular macromolecule metabolic process|GO:0009615,response to virus|GO:0071704,organic substance metabolic process|GO:0008037,cell recognition|GO:0006810,transport|GO:0009988,cell-cell recognition…	GO:0044445,cytosolic part|GO:0031974,membrane-enclosed lumen|GO:0043229,intracellular organelle|GO:0043228,non-membrane-bounded organelle|GO:0005815,microtubule organizing center|GO:0005874,microtubule|GO:0043226,organelle|GO:0005856,cytoskeleton|GO:0070062,extracellular exosome|GO:0031981,nuclear lumen|GO:0005730,nucleolus|GO:0043209,myelin sheath|GO:0005813,centrosome|GO:0005634,nucleus|GO:0044…	GO:0035639,purine ribonucleoside triphosphate binding|GO:0048487,beta-tubulin binding|GO:0005488,binding|GO:0043167,ion binding|GO:1901363,heterocyclic compound binding|GO:1901265,nucleoside phosphate binding|GO:0001882,nucleoside binding|GO:0043168,anion binding|GO:0051082,unfolded protein binding|GO:0000166,nucleotide binding|GO:0001883,purine nucleoside binding|GO:0032549,ribonucleoside bindin…	0	15	2	0	2	0	45.604	414	By MS/MS		4.3	0	83949000	0
A0A480TVN8;A0A4X1TNR1;A0A4X1TNR3;A0A480PJS1;F1SP42;A0A287BKZ4	A0A480TVN8	tr|A0A480TVN8|A0A480TVN8_PIG Cadherin-6 isoform X2 OS=Sus scrofa OX=9823 PE=4 SV=1;tr|A0A4X1TNR1|A0A4X1TNR1_PIG Uncharacterized protein OS=Sus scrofa OX=9823 PE=4 SV=1;tr|A0A4X1TNR3|A0A4X1TNR3_PIG Uncharacterized protein OS=Sus scrofa OX=9823 PE=4 SV=1;tr|	Cadherin-6 isoform X2		12.862	GO:0022610,biological adhesion|GO:0098609,cell-cell adhesion|GO:0007155,cell adhesion|GO:0007156,homophilic cell adhesion via plasma membrane adhesion molecules|GO:0098742,cell-cell adhesion via plasma-membrane adhesion molecules|GO:0044700,single organism signaling|GO:0051716,cellular response to stimulus|GO:0007219,Notch signaling pathway|GO:0050896,response to stimulus|GO:0009987,cellular proc…	GO:0043230,extracellular organelle|GO:0031982,vesicle|GO:0044421,extracellular region part|GO:0043227,membrane-bounded organelle|GO:0016021,integral component of membrane|GO:0016020,membrane|GO:0044464,cell part|GO:0005623,cell|GO:0031988,membrane-bounded vesicle|GO:0071944,cell periphery|GO:0005576,extracellular region|GO:0005886,plasma membrane|GO:0044425,membrane part|GO:1903561,extracellular …	GO:0043169,cation binding|GO:0043167,ion binding|GO:0005488,binding|GO:0046872,metal ion binding|GO:0005509,calcium ion binding	0	6	2	0	2	0	73.912	663	By MS/MS		3.6	0	26872000	0
A0A287AD71;A0A287BPW6;A0A287B326;A0A4X1UIF0;A0A286ZKV6;A0A287ATL9;A0A4X1UJV7;A0A480WTP0;A0A287BRY4;A0A481C303;A0A4X1UM88;A0A480TTI0;A0A4X1UMS6;A0A287BMA7;F1RWI7;A0A4X1UMP0;A0A4X1UKG8;A0A480VG60;A0A4X1UK48;A0A4X1UKD6;A0A481AKP7;A0A287A6A7;A0A4X1UIH8;A0A287A9K4;A0A287AY17;A0A4X1UGX6;A0A286ZP24;I3L9H8;A0A4X1UEL1;A0A4X1UJA1;A0A287BM04;A0A4X1UGW1;A0A4X1UIJ5;A0A287B676;A0A4X1UIN6;A0A286ZQP6	A0A287AD71	tr|A0A287AD71|A0A287AD71_PIG Staufen double-stranded RNA binding protein 2 OS=Sus scrofa OX=9823 GN=STAU2 PE=1 SV=1;tr|A0A287BPW6|A0A287BPW6_PIG Staufen double-stranded RNA binding protein 2 OS=Sus scrofa OX=9823 GN=STAU2 PE=1 SV=2;tr|A0A287B326|A0A287B326	Staufen double-stranded RNA binding protein 2	STAU2	12.791	0	0	GO:0097159,organic cyclic compound binding|GO:0005488,binding|GO:0003676,nucleic acid binding|GO:1901363,heterocyclic compound binding|GO:0003723,RNA binding	0	36	2	0	2	0	35.525	325	By MS/MS		6.8	0	5924000	0
I3L9F2;I3LI86;M3UZ77;A0A4X1W9E5	I3L9F2	tr|I3L9F2|I3L9F2_PIG NOC2 like nucleolar associated transcriptional repressor OS=Sus scrofa OX=9823 GN=NOC2L PE=4 SV=3;tr|I3LI86|I3LI86_PIG NOC2 like nucleolar associated transcriptional repressor OS=Sus scrofa OX=9823 GN=NOC2L PE=4 SV=3;tr|M3UZ77|M3UZ77_P	NOC2 like nucleolar associated transcriptional repressor	NOC2L	12.72	GO:0035065,regulation of histone acetylation|GO:0019222,regulation of metabolic process|GO:0035067,negative regulation of histone acetylation|GO:0006473,protein acetylation|GO:0006475,internal protein amino acid acetylation|GO:0031057,negative regulation of histone modification|GO:0031056,regulation of histone modification|GO:1901576,organic substance biosynthetic process|GO:1901362,organic cycli…	GO:0030689,Noc complex|GO:0044464,cell part|GO:0030687,preribosome, large subunit precursor|GO:0030686,90S preribosome|GO:0031974,membrane-enclosed lumen|GO:0030684,preribosome|GO:0043229,intracellular organelle|GO:0043228,non-membrane-bounded organelle|GO:0043227,membrane-bounded organelle|GO:0043226,organelle|GO:0031981,nuclear lumen|GO:0005730,nucleolus|GO:0005634,nucleus|GO:0030529,intracellu…	GO:0042393,histone binding|GO:0005515,protein binding|GO:0008134,transcription factor binding|GO:0003714,transcription corepressor activity|GO:0003712,transcription cofactor activity|GO:0005488,binding|GO:0000989,transcription factor activity, transcription factor binding|GO:0000988,transcription factor activity, protein binding|GO:0070491,repressing transcription factor binding	0	4	1	0	1	0	77.028	688	By MS/MS		2.5	0	10186000	0
A0A4X1TPC2;A0A286ZL51;F2Z522;A0A4X1T5M6;A0A4X1T0J6;A0A287BM86	A0A4X1TPC2	tr|A0A4X1TPC2|A0A4X1TPC2_PIG Ribosomal_L23eN domain-containing protein OS=Sus scrofa OX=9823 PE=3 SV=1;tr|A0A286ZL51|A0A286ZL51_PIG Ribosomal protein L23a OS=Sus scrofa OX=9823 GN=RPL23A PE=1 SV=2;tr|F2Z522|F2Z522_PIG Uncharacterized protein OS=Sus scrofa	Ribosomal_L23eN domain-containing protein		12.677	GO:0022607,cellular component assembly|GO:0043933,macromolecular complex subunit organization|GO:0042255,ribosome assembly|GO:0044249,cellular biosynthetic process|GO:0034641,cellular nitrogen compound metabolic process|GO:0006807,nitrogen compound metabolic process|GO:0034645,cellular macromolecule biosynthetic process|GO:0034622,cellular macromolecular complex assembly|GO:1901576,organic substa…	GO:0015934,large ribosomal subunit|GO:0022625,cytosolic large ribosomal subunit|GO:0031974,membrane-enclosed lumen|GO:0043229,intracellular organelle|GO:0043228,non-membrane-bounded organelle|GO:0022626,cytosolic ribosome|GO:0030529,intracellular ribonucleoprotein complex|GO:0043227,membrane-bounded organelle|GO:0043226,organelle|GO:0038201,TOR complex|GO:0005737,cytoplasm|GO:0070062,extracellula…	GO:0036094,small molecule binding|GO:0097159,organic cyclic compound binding|GO:0044822,poly(A) RNA binding|GO:0000166,nucleotide binding|GO:0003735,structural constituent of ribosome|GO:0003723,RNA binding|GO:0003676,nucleic acid binding|GO:0005198,structural molecule activity|GO:1901363,heterocyclic compound binding|GO:1901265,nucleoside phosphate binding|GO:0005488,binding	ssc03010,Ribosome	6	2	0	2	0	17.695	156	By MS/MS		14.7	0	25277000	0
A5D9J5;Q06AS5;A5D9J4;A0A4X1UYA4;A0A480YVH7;A0A4X1V170;A0A287A1Z0;Q29576;A0A4X1V2U6;A0A4X1V0V1;K7GPK5;A0A4X1V1W8;A0A5G2RD01;A5D9J6;Q0GC65;A0A4X1V3H8;Q9TV82;I6L5M4	A5D9J5	tr|A5D9J5|A5D9J5_PIG Proteasome (Prosome, macropain) subunit, beta type, 8 (Large multifunctional protease 7) OS=Sus scrofa OX=9823 GN=PSMB8 PE=4 SV=1;tr|Q06AS5|Q06AS5_PIG Proteasome subunit beta OS=Sus scrofa OX=9823 PE=2 SV=1;tr|A5D9J4|A5D9J4_PIG Proteas	Proteasome (Prosome, macropain) subunit, beta type, 8 (Large multifunctional protease 7)	PSMB8	12.64	GO:0044248,cellular catabolic process|GO:0043632,modification-dependent macromolecule catabolic process|GO:0044267,cellular protein metabolic process|GO:1901575,organic substance catabolic process|GO:0044265,cellular macromolecule catabolic process|GO:0044260,cellular macromolecule metabolic process|GO:0043161,proteasome-mediated ubiquitin-dependent protein catabolic process|GO:0071704,organic su…	GO:0043234,protein complex|GO:0005737,cytoplasm|GO:0032991,macromolecular complex|GO:0005839,proteasome core complex|GO:0005634,nucleus|GO:0044464,cell part|GO:0005623,cell|GO:0005622,intracellular|GO:0043229,intracellular organelle|GO:0044424,intracellular part|GO:0000502,proteasome complex|GO:0043227,membrane-bounded organelle|GO:0043226,organelle|GO:0043231,intracellular membrane-bounded organ…	GO:0016787,hydrolase activity|GO:0004175,endopeptidase activity|GO:0004298,threonine-type endopeptidase activity|GO:0003824,catalytic activity|GO:0070003,threonine-type peptidase activity|GO:0070011,peptidase activity, acting on L-amino acid peptides|GO:0008233,peptidase activity	ssc03050,Proteasome	18	2	0	2	0	28.183	252	By MS/MS		9.5	0	8986300	0
Q32YV8;A0A4X1W2U3;A0A287ADL8;A0A5G2QWE0;A0A5G2R6U2;Q32YV9;A0A4X1W0B7;A0A288CG47;A0A4X1VVS9	Q32YV8	tr|Q32YV8|Q32YV8_PIG Proteasome 26S subunit non-ATPase 4 (Fragment) OS=Sus scrofa OX=9823 GN=PSMD4 PE=4 SV=1;tr|A0A4X1W2U3|A0A4X1W2U3_PIG VWFA domain-containing protein OS=Sus scrofa OX=9823 PE=4 SV=1;tr|A0A287ADL8|A0A287ADL8_PIG 26S proteasome non-ATPase	Proteasome 26S subunit non-ATPase 4 (Fragment)	PSMD4	12.589	GO:0044248,cellular catabolic process|GO:0043632,modification-dependent macromolecule catabolic process|GO:0044267,cellular protein metabolic process|GO:1901575,organic substance catabolic process|GO:0044265,cellular macromolecule catabolic process|GO:0044260,cellular macromolecule metabolic process|GO:0071704,organic substance metabolic process|GO:0006508,proteolysis|GO:0044238,primary metabolic…	GO:0022624,proteasome accessory complex|GO:0031974,membrane-enclosed lumen|GO:0043229,intracellular organelle|GO:0043227,membrane-bounded organelle|GO:0043226,organelle|GO:0008540,proteasome regulatory particle, base subcomplex|GO:0005737,cytoplasm|GO:0005838,proteasome regulatory particle|GO:0031981,nuclear lumen|GO:0005634,nucleus|GO:0005654,nucleoplasm|GO:0000502,proteasome complex|GO:0043234,…	GO:0003676,nucleic acid binding|GO:0097159,organic cyclic compound binding|GO:0044822,poly(A) RNA binding|GO:0003723,RNA binding|GO:0005515,protein binding|GO:1901363,heterocyclic compound binding|GO:0042802,identical protein binding|GO:0005488,binding|GO:0032182,ubiquitin-like protein binding|GO:0043130,ubiquitin binding|GO:0031593,polyubiquitin binding	ssc03050,Proteasome|ssc05169,Epstein-Barr virus infection	9	2	0	2	0	11.723	108	By MS/MS		20.4	0	13498000	0
A0A4X1TD18;A0A286ZIA6;I3LAF9;A0A4X1TCE7;A0A287B544	A0A4X1TD18	tr|A0A4X1TD18|A0A4X1TD18_PIG Uncharacterized protein OS=Sus scrofa OX=9823 PE=4 SV=1;tr|A0A286ZIA6|A0A286ZIA6_PIG Poly(ADP-ribose) polymerase family member 9 OS=Sus scrofa OX=9823 GN=PARP9 PE=4 SV=2;tr|I3LAF9|I3LAF9_PIG Poly(ADP-ribose) polymerase family m	Uncharacterized protein		12.384	GO:0008152,metabolic process|GO:0080090,regulation of primary metabolic process|GO:0019222,regulation of metabolic process|GO:0048583,regulation of response to stimulus|GO:1901362,organic cyclic compound biosynthetic process|GO:0031347,regulation of defense response|GO:0051716,cellular response to stimulus|GO:0010605,negative regulation of macromolecule metabolic process|GO:0006302,double-strand …	GO:0031974,membrane-enclosed lumen|GO:0043229,intracellular organelle|GO:0043227,membrane-bounded organelle|GO:0043226,organelle|GO:0005737,cytoplasm|GO:0031981,nuclear lumen|GO:0005634,nucleus|GO:0016020,membrane|GO:0005739,mitochondrion|GO:0005654,nucleoplasm|GO:0043231,intracellular membrane-bounded organelle|GO:0043233,organelle lumen|GO:0005829,cytosol|GO:0044464,cell part|GO:0005623,cell|GO…	GO:0003824,catalytic activity|GO:0016740,transferase activity|GO:0016757,transferase activity, transferring glycosyl groups|GO:0016763,transferase activity, transferring pentosyl groups|GO:0003950,NAD+ ADP-ribosyltransferase activity|GO:0001191,transcriptional repressor activity, RNA polymerase II transcription factor binding|GO:0000989,transcription factor activity, transcription factor binding|…	0	5	2	0	2	0	84.423	745	By MS/MS		3.4	0	10414000	0
A0A4X1VIP2;A0A287BGU5;A0A287AQG4;A0A4X1VIX6;F2Z5D4;A0A4X1VEP2	A0A4X1VIP2	tr|A0A4X1VIP2|A0A4X1VIP2_PIG Uncharacterized protein OS=Sus scrofa OX=9823 PE=4 SV=1;tr|A0A287BGU5|A0A287BGU5_PIG Synaptotagmin binding cytoplasmic RNA interacting protein OS=Sus scrofa OX=9823 GN=SYNCRIP PE=1 SV=1;tr|A0A287AQG4|A0A287AQG4_PIG Synaptotagmi	Uncharacterized protein		12.35	GO:0080090,regulation of primary metabolic process|GO:0019222,regulation of metabolic process|GO:0001503,ossification|GO:0070934,CRD-mediated mRNA stabilization|GO:0051716,cellular response to stimulus|GO:0010605,negative regulation of macromolecule metabolic process|GO:0010608,posttranscriptional regulation of gene expression|GO:0043043,peptide biosynthetic process|GO:0010467,gene expression|GO:…	GO:0043229,intracellular organelle|GO:0070937,CRD-mediated mRNA stability complex|GO:0043227,membrane-bounded organelle|GO:0043226,organelle|GO:0005737,cytoplasm|GO:0005634,nucleus|GO:0016020,membrane|GO:0030529,intracellular ribonucleoprotein complex|GO:0097452,GAIT complex|GO:0071013,catalytic step 2 spliceosome|GO:0043234,protein complex|GO:0032991,macromolecular complex|GO:0043231,intracellul…	GO:0008143,poly(A) binding|GO:0097159,organic cyclic compound binding|GO:0044822,poly(A) RNA binding|GO:1901363,heterocyclic compound binding|GO:0000166,nucleotide binding|GO:0036094,small molecule binding|GO:0003727,single-stranded RNA binding|GO:0003723,RNA binding|GO:0003676,nucleic acid binding|GO:0070717,poly-purine tract binding|GO:1901265,nucleoside phosphate binding|GO:0005488,binding	0	6	1	0	1	0	62.656	562	By MS/MS		1.8	0	24533000	0
A0A5G2QRS3;A0A4X1VTV5;A0A287AN25;A0A5G2QS26	A0A5G2QRS3	tr|A0A5G2QRS3|A0A5G2QRS3_PIG Muellerian-inhibiting factor OS=Sus scrofa OX=9823 GN=AMH PE=1 SV=1;tr|A0A4X1VTV5|A0A4X1VTV5_PIG Matrin-type domain-containing protein OS=Sus scrofa OX=9823 PE=4 SV=1;tr|A0A287AN25|A0A287AN25_PIG Muellerian-inhibiting factor OS	Muellerian-inhibiting factor	AMH	12.346	GO:0090304,nucleic acid metabolic process|GO:0034641,cellular nitrogen compound metabolic process|GO:0006807,nitrogen compound metabolic process|GO:0044237,cellular metabolic process|GO:1901360,organic cyclic compound metabolic process|GO:0006139,nucleobase-containing compound metabolic process|GO:0044260,cellular macromolecule metabolic process|GO:0071704,organic substance metabolic process|GO:0…	GO:0046540,U4/U6 x U5 tri-snRNP complex|GO:0032991,macromolecular complex|GO:0043231,intracellular membrane-bounded organelle|GO:0030532,small nuclear ribonucleoprotein complex|GO:0044464,cell part|GO:0005634,nucleus|GO:1990904,ribonucleoprotein complex|GO:0044446,intracellular organelle part|GO:0005623,cell|GO:0030529,intracellular ribonucleoprotein complex|GO:0097525,spliceosomal snRNP complex|…	GO:0043169,cation binding|GO:0046914,transition metal ion binding|GO:0097159,organic cyclic compound binding|GO:0043167,ion binding|GO:0008270,zinc ion binding|GO:0003676,nucleic acid binding|GO:0046872,metal ion binding|GO:1901363,heterocyclic compound binding|GO:0005488,binding|GO:0003723,RNA binding	ssc03040,Spliceosome	4	1	0	1	0	48.673	457	By MS/MS		3.1	0	9656200	0
A0A5G2R5C6;A0A4X1VX15;A0A4X1VX10;A0A5G2QFD5;A0A4X1VWL7;A0A4X1VYT8;A0A480VWB2;A0A5G2R161;I3L992;A0A4X1VYU8;F1SV46;A0A286ZJM7	A0A5G2R5C6	tr|A0A5G2R5C6|A0A5G2R5C6_PIG MAP7 domain containing 1 OS=Sus scrofa OX=9823 GN=MAP7D1 PE=1 SV=1;tr|A0A4X1VX15|A0A4X1VX15_PIG Uncharacterized protein OS=Sus scrofa OX=9823 PE=4 SV=1;tr|A0A4X1VX10|A0A4X1VX10_PIG Uncharacterized protein OS=Sus scrofa OX=9823	MAP7 domain containing 1	MAP7D1	12.344	GO:0006996,organelle organization|GO:0007017,microtubule-based process|GO:0007010,cytoskeleton organization|GO:0009987,cellular process|GO:0016043,cellular component organization|GO:1902589,single-organism organelle organization|GO:0044763,single-organism cellular process|GO:0071840,cellular component organization or biogenesis|GO:0000226,microtubule cytoskeleton organization|GO:0044699,single-or…	GO:0005856,cytoskeleton|GO:0005737,cytoplasm|GO:0015630,microtubule cytoskeleton|GO:0043232,intracellular non-membrane-bounded organelle|GO:0044464,cell part|GO:0005623,cell|GO:0005622,intracellular|GO:0043229,intracellular organelle|GO:0043228,non-membrane-bounded organelle|GO:0044424,intracellular part|GO:0043226,organelle	GO:0005198,structural molecule activity	0	12	2	0	2	0	88.192	796	By MS/MS		1.5	0	9017000	0
K7GNT3;A0A4X1TSM8;K7GPI8;A0A287A3E6;A0A4X1TMV5;I3LTQ4;I3LGM1;A0A4X1TSG7;K9IVL0;A0A4X1TTE4	K7GNT3	tr|K7GNT3|K7GNT3_PIG Ubiquitin protein ligase E3 component n-recognin 5 OS=Sus scrofa OX=9823 GN=UBR5 PE=1 SV=3;tr|A0A4X1TSM8|A0A4X1TSM8_PIG Uncharacterized protein OS=Sus scrofa OX=9823 PE=4 SV=1;tr|K7GPI8|K7GPI8_PIG Ubiquitin protein ligase E3 component	Ubiquitin protein ligase E3 component n-recognin 5	UBR5	12.336	GO:0050847,progesterone receptor signaling pathway|GO:0044238,primary metabolic process|GO:0044248,cellular catabolic process|GO:0023052,signaling|GO:0007165,signal transduction|GO:0043632,modification-dependent macromolecule catabolic process|GO:0050789,regulation of biological process|GO:0044699,single-organism process|GO:0044267,cellular protein metabolic process|GO:0051716,cellular response t…	GO:0005737,cytoplasm|GO:0044464,cell part|GO:0005623,cell|GO:0005622,intracellular|GO:0044424,intracellular part	GO:0019787,ubiquitin-like protein transferase activity|GO:0004842,ubiquitin-protein transferase activity|GO:0003824,catalytic activity|GO:0016740,transferase activity|GO:0003723,RNA binding|GO:0003676,nucleic acid binding|GO:0097159,organic cyclic compound binding|GO:0016874,ligase activity|GO:1901363,heterocyclic compound binding|GO:0005488,binding|GO:0061630,ubiquitin protein ligase activity|GO…	0	10	2	0	2	0	274.95	2497	By MS/MS		1	0	17806000	0
A0A480LI24;A0A4X1SYV7;A0A286ZYS2;A0A480NFZ5;A0A4X1SXB7;A0A480RU92;A0A480MFF6;A0A480XUQ9;F1S0D9;A0A4X1SYE9;A0A4X1SYR6;A0A4X1SYR1	A0A480LI24	tr|A0A480LI24|A0A480LI24_PIG Aspartate--tRNA ligase, cytoplasmic isoform 1 OS=Sus scrofa OX=9823 PE=4 SV=1;tr|A0A4X1SYV7|A0A4X1SYV7_PIG AA_TRNA_LIGASE_II domain-containing protein OS=Sus scrofa OX=9823 PE=3 SV=1;tr|A0A286ZYS2|A0A286ZYS2_PIG Aspartyl-tRNA s	Aspartate--tRNA ligase, cytoplasmic isoform 1		12.282	GO:0044238,primary metabolic process|GO:0019752,carboxylic acid metabolic process|GO:0090304,nucleic acid metabolic process|GO:0044249,cellular biosynthetic process|GO:0034641,cellular nitrogen compound metabolic process|GO:0006807,nitrogen compound metabolic process|GO:0044281,small molecule metabolic process|GO:0034645,cellular macromolecule biosynthetic process|GO:0034660,ncRNA metabolic proce…	GO:0005737,cytoplasm|GO:0005622,intracellular|GO:0043230,extracellular organelle|GO:0031982,vesicle|GO:0044421,extracellular region part|GO:0043227,membrane-bounded organelle|GO:0016020,membrane|GO:0044464,cell part|GO:0005623,cell|GO:0031988,membrane-bounded vesicle|GO:0005576,extracellular region|GO:0044424,intracellular part|GO:1903561,extracellular vesicle|GO:0065010,extracellular membrane-bo…	GO:0035639,purine ribonucleoside triphosphate binding|GO:0005488,binding|GO:0003676,nucleic acid binding|GO:0043167,ion binding|GO:1901363,heterocyclic compound binding|GO:1901265,nucleoside phosphate binding|GO:0001882,nucleoside binding|GO:0043168,anion binding|GO:0004812,aminoacyl-tRNA ligase activity|GO:0004815,aspartate-tRNA ligase activity|GO:0000166,nucleotide binding|GO:0001883,purine nuc…	ssc00970,Aminoacyl-tRNA biosynthesis	12	2	0	2	0	50.79	444	By MS/MS		4.3	0	58877000	0
A0A4X1W115;A0A287BQU7;A0A5G2QW92;Q29329	A0A4X1W115	tr|A0A4X1W115|A0A4X1W115_PIG Small nuclear ribonucleoprotein Sm D2 OS=Sus scrofa OX=9823 GN=SNRPD2 PE=3 SV=1;tr|A0A287BQU7|A0A287BQU7_PIG Small nuclear ribonucleoprotein Sm D2 OS=Sus scrofa OX=9823 GN=SNRPD2 PE=1 SV=1;tr|A0A5G2QW92|A0A5G2QW92_PIG Small nuc	Small nuclear ribonucleoprotein Sm D2	SNRPD2	12.219	GO:0022607,cellular component assembly|GO:0009892,negative regulation of metabolic process|GO:0019222,regulation of metabolic process|GO:0043933,macromolecular complex subunit organization|GO:0090304,nucleic acid metabolic process|GO:0010629,negative regulation of gene expression|GO:0006807,nitrogen compound metabolic process|GO:0044237,cellular metabolic process|GO:0034622,cellular macromolecula…	GO:0035770,ribonucleoprotein granule|GO:1990904,ribonucleoprotein complex|GO:0043229,intracellular organelle|GO:0043228,non-membrane-bounded organelle|GO:0036464,cytoplasmic ribonucleoprotein granule|GO:0043227,membrane-bounded organelle|GO:0043226,organelle|GO:0005737,cytoplasm|GO:0097525,spliceosomal snRNP complex|GO:0005634,nucleus|GO:0030529,intracellular ribonucleoprotein complex|GO:0046540,…	GO:0097159,organic cyclic compound binding|GO:0005488,binding|GO:0003676,nucleic acid binding|GO:1901363,heterocyclic compound binding|GO:0003723,RNA binding	ssc03018,RNA degradation|ssc03040,Spliceosome	4	2	0	2	0	13.527	118	By MS/MS		14.4	0	20458000	0
A0A4X1U9Z4;A0A5G2QKS9;A0A4X1UAJ5;F1RRY2;A0A4X1U9Y3;I3LUP6;A0A4X1U7Y6;A0A480EE60	A0A4X1U9Z4	tr|A0A4X1U9Z4|A0A4X1U9Z4_PIG Nucleoplasmin domain-containing protein OS=Sus scrofa OX=9823 PE=4 SV=1;tr|A0A5G2QKS9|A0A5G2QKS9_PIG Nucleophosmin 1 OS=Sus scrofa OX=9823 GN=NPM1 PE=1 SV=1;tr|A0A4X1UAJ5|A0A4X1UAJ5_PIG Uncharacterized protein OS=Sus scrofa OX=	Nucleoplasmin domain-containing protein		12.201	GO:0032069,regulation of nuclease activity|GO:0043549,regulation of kinase activity|GO:0019220,regulation of phosphate metabolic process|GO:0080090,regulation of primary metabolic process|GO:0019222,regulation of metabolic process|GO:0048583,regulation of response to stimulus|GO:0008104,protein localization|GO:1901576,organic substance biosynthetic process|GO:1901362,organic cyclic compound biosy…	GO:0031974,membrane-enclosed lumen|GO:0043229,intracellular organelle|GO:0043228,non-membrane-bounded organelle|GO:0031616,spindle pole centrosome|GO:0005924,cell-substrate adherens junction|GO:0005815,microtubule organizing center|GO:0043227,membrane-bounded organelle|GO:0043226,organelle|GO:0030054,cell junction|GO:0030055,cell-substrate junction|GO:0005856,cytoskeleton|GO:0005819,spindle|GO:00…	GO:0042393,histone binding|GO:0019207,kinase regulator activity|GO:0019899,enzyme binding|GO:0044877,macromolecular complex binding|GO:0005488,binding|GO:0003676,nucleic acid binding|GO:0004857,enzyme inhibitor activity|GO:0098772,molecular function regulator|GO:1901363,heterocyclic compound binding|GO:0030957,Tat protein binding|GO:0003713,transcription coactivator activity|GO:0003712,transcript…	0	8	1	0	1	0	28.428	259	By MS/MS		5	0	6622700	0
A0A480V131;A0A480LF55;F1RWJ5;A0A5G2QZ16;A0A4X1UNJ1	A0A480V131	tr|A0A480V131|A0A480V131_PIG Importin subunit beta-1 isoform 1 OS=Sus scrofa OX=9823 PE=4 SV=1;tr|A0A480LF55|A0A480LF55_PIG Importin subunit beta-1 isoform 1 OS=Sus scrofa OX=9823 PE=4 SV=1;tr|F1RWJ5|F1RWJ5_PIG Importin subunit beta-1 OS=Sus scrofa OX=9823	Importin subunit beta-1 isoform 1		12.155	GO:0034504,protein localization to nucleus|GO:0051169,nuclear transport|GO:0008104,protein localization|GO:0006610,ribosomal protein import into nucleus|GO:0051641,cellular localization|GO:0044699,single-organism process|GO:0070727,cellular macromolecule localization|GO:0006886,intracellular protein transport|GO:0071702,organic substance transport|GO:0033036,macromolecule localization|GO:0034613,…	GO:0016020,membrane|GO:0005783,endoplasmic reticulum|GO:0031974,membrane-enclosed lumen|GO:0031975,envelope|GO:0043229,intracellular organelle|GO:0043227,membrane-bounded organelle|GO:0043226,organelle|GO:0071782,endoplasmic reticulum tubular network|GO:0005737,cytoplasm|GO:0031984,organelle subcompartment|GO:0070062,extracellular exosome|GO:0031981,nuclear lumen|GO:0005634,nucleus|GO:0005635,nuc…	GO:0008565,protein transporter activity|GO:0022892,substrate-specific transporter activity|GO:0005515,protein binding|GO:0005215,transporter activity|GO:0044822,poly(A) RNA binding|GO:0008536,Ran GTPase binding|GO:0019899,enzyme binding|GO:0017016,Ras GTPase binding|GO:0031267,small GTPase binding|GO:0051020,GTPase binding|GO:0003723,RNA binding|GO:0003676,nucleic acid binding|GO:0097159,organic …	0	5	2	0	2	0	48.847	435	By MS/MS		5.3	0	21212000	0
A0A4X1U536;A0A4X1U7R6;A0A286ZYJ8	A0A4X1U536	tr|A0A4X1U536|A0A4X1U536_PIG Uncharacterized protein OS=Sus scrofa OX=9823 PE=4 SV=1;tr|A0A4X1U7R6|A0A4X1U7R6_PIG Uncharacterized protein OS=Sus scrofa OX=9823 PE=4 SV=1;tr|A0A286ZYJ8|A0A286ZYJ8_PIG UPF1 RNA helicase and ATPase OS=Sus scrofa OX=9823 GN=UPF	Uncharacterized protein		12.123	GO:0071103,DNA conformation change|GO:0022607,cellular component assembly|GO:0070271,protein complex biogenesis|GO:0021515,cell differentiation in spinal cord|GO:0021517,ventral spinal cord development|GO:0030154,cell differentiation|GO:0021510,spinal cord development|GO:0007275,multicellular organism development|GO:0044699,single-organism process|GO:0007417,central nervous system development|GO:…	GO:0043234,protein complex|GO:0005737,cytoplasm|GO:0032991,macromolecular complex|GO:0043231,intracellular membrane-bounded organelle|GO:0032797,SMN complex|GO:0043025,neuronal cell body|GO:0005634,nucleus|GO:0016020,membrane|GO:0044297,cell body|GO:0005623,cell|GO:0005622,intracellular|GO:0097458,neuron part|GO:0043229,intracellular organelle|GO:0036477,somatodendritic compartment|GO:0044424,int…	GO:0003676,nucleic acid binding|GO:0008026,ATP-dependent helicase activity|GO:0035639,purine ribonucleoside triphosphate binding|GO:0044877,macromolecular complex binding|GO:0008270,zinc ion binding|GO:0016887,ATPase activity|GO:0003677,DNA binding|GO:0003678,DNA helicase activity|GO:0008186,RNA-dependent ATPase activity|GO:0043167,ion binding|GO:1901363,heterocyclic compound binding|GO:0001883,p…	0	3	2	0	2	0	115.94	1043	By MS/MS		1.7	0	0	0
A0A4X1UTX8;A0A4X1UQ71;A0A4X1UUY7;A0A4X1URS2;A0A4X1UV11;A0A4X1UQ66;A0A4X1UQ31;A0A287AXM7;A0A287AIB9;A0A287A8B7;A0A287B4L2;A0A286ZI27;I3LMG2;A0A287A9D3;A0A287A472	A0A4X1UTX8	tr|A0A4X1UTX8|A0A4X1UTX8_PIG TLDc domain-containing protein OS=Sus scrofa OX=9823 PE=4 SV=1;tr|A0A4X1UQ71|A0A4X1UQ71_PIG TLDc domain-containing protein OS=Sus scrofa OX=9823 PE=4 SV=1;tr|A0A4X1UUY7|A0A4X1UUY7_PIG TLDc domain-containing protein OS=Sus scrof	TLDc domain-containing protein		12.109	GO:0002376,immune system process|GO:0050896,response to stimulus|GO:0006955,immune response|GO:0009607,response to biotic stimulus|GO:0051607,defense response to virus|GO:0043207,response to external biotic stimulus|GO:0009615,response to virus|GO:0006952,defense response|GO:0006950,response to stress|GO:0098542,defense response to other organism|GO:0002252,immune effector process|GO:0051707,resp…	0	0	0	15	2	0	2	0	30.912	270	By MS/MS		8.9	0	7751900	0
A0A5G2QF82;A0A4X1SGL9;A0A4X1SGM5;A0A5G2QUI7;F2Z5Q2;A0A4X1SH42;A0A4X1SG83;A0A287A286	A0A5G2QF82	tr|A0A5G2QF82|A0A5G2QF82_PIG Ribosomal protein L24 OS=Sus scrofa OX=9823 GN=RPL24 PE=1 SV=1;tr|A0A4X1SGL9|A0A4X1SGL9_PIG TRASH domain-containing protein OS=Sus scrofa OX=9823 PE=4 SV=1;tr|A0A4X1SGM5|A0A4X1SGM5_PIG TRASH domain-containing protein OS=Sus scr	Ribosomal protein L24	RPL24	12.095	GO:0022607,cellular component assembly|GO:0043933,macromolecular complex subunit organization|GO:0042255,ribosome assembly|GO:1902626,assembly of large subunit precursor of preribosome|GO:0044249,cellular biosynthetic process|GO:0034641,cellular nitrogen compound metabolic process|GO:0006807,nitrogen compound metabolic process|GO:0034645,cellular macromolecule biosynthetic process|GO:0034622,cell…	GO:0015934,large ribosomal subunit|GO:0022625,cytosolic large ribosomal subunit|GO:0031974,membrane-enclosed lumen|GO:0043229,intracellular organelle|GO:0043228,non-membrane-bounded organelle|GO:0022626,cytosolic ribosome|GO:0043227,membrane-bounded organelle|GO:0043226,organelle|GO:0005737,cytoplasm|GO:0031981,nuclear lumen|GO:0005730,nucleolus|GO:0005634,nucleus|GO:0030529,intracellular ribonuc…	GO:0097159,organic cyclic compound binding|GO:0044822,poly(A) RNA binding|GO:0005198,structural molecule activity|GO:0003735,structural constituent of ribosome|GO:0003723,RNA binding|GO:0003676,nucleic acid binding|GO:1901363,heterocyclic compound binding|GO:0005488,binding	ssc03010,Ribosome	8	2	0	2	0	14.329	121	By MS/MS		17.4	0	33298000	0
I3LBE6;A0A287AKG0;A0A4X1SFE3;A0A287ACN4;A0A480PGC6;A0A480NWF7;A0A4X1SEK0;A0A481B0D3;A0A480I6X5;A0A287BGY5;A0A287AGD3;A0A4X1SEJ4;A0A480NVR7	I3LBE6	tr|I3LBE6|I3LBE6_PIG Nuclear pore complex protein Nup93 OS=Sus scrofa OX=9823 GN=NUP93 PE=1 SV=3;tr|A0A287AKG0|A0A287AKG0_PIG Nuclear pore complex protein Nup93 OS=Sus scrofa OX=9823 GN=NUP93 PE=3 SV=2;tr|A0A4X1SFE3|A0A4X1SFE3_PIG Nuclear pore complex prot	Nuclear pore complex protein Nup93	NUP93	12.027	GO:0051169,nuclear transport|GO:0051168,nuclear export|GO:0019222,regulation of metabolic process|GO:0015931,nucleobase-containing compound transport|GO:0048583,regulation of response to stimulus|GO:0008104,protein localization|GO:0071840,cellular component organization or biogenesis|GO:0044712,single-organism catabolic process|GO:0065003,macromolecular complex assembly|GO:0044710,single-organism…	GO:0016020,membrane|GO:0031974,membrane-enclosed lumen|GO:0031975,envelope|GO:0043229,intracellular organelle|GO:0043227,membrane-bounded organelle|GO:0043226,organelle|GO:0031224,intrinsic component of membrane|GO:0034399,nuclear periphery|GO:0046930,pore complex|GO:0031090,organelle membrane|GO:0031981,nuclear lumen|GO:0070013,intracellular organelle lumen|GO:0016021,integral component of membr…	GO:0017056,structural constituent of nuclear pore|GO:0005198,structural molecule activity	0	13	2	0	2	0	84.794	742	By MS/MS		3	0	2649700	0
A0A4X1UT19;A0A4X1UV56;A0A287BIV3;A0A287AQ14;A0A287B458;A0A287BB87	A0A4X1UT19	tr|A0A4X1UT19|A0A4X1UT19_PIG FAM83 domain-containing protein OS=Sus scrofa OX=9823 PE=4 SV=1;tr|A0A4X1UV56|A0A4X1UV56_PIG FAM83 domain-containing protein OS=Sus scrofa OX=9823 PE=4 SV=1;tr|A0A287BIV3|A0A287BIV3_PIG Family with sequence similarity 83 member	FAM83 domain-containing protein		11.977	GO:0044700,single organism signaling|GO:0044699,single-organism process|GO:0008283,cell proliferation|GO:0050896,response to stimulus|GO:0009987,cellular process|GO:0051716,cellular response to stimulus|GO:0050794,regulation of cellular process|GO:0007154,cell communication|GO:0065007,biological regulation|GO:0007173,epidermal growth factor receptor signaling pathway|GO:0007165,signal transductio…	GO:0005737,cytoplasm|GO:0016020,membrane|GO:0044464,cell part|GO:0005623,cell|GO:0005622,intracellular|GO:0044424,intracellular part	GO:0070851,growth factor receptor binding|GO:0043548,phosphatidylinositol 3-kinase binding|GO:0005154,epidermal growth factor receptor binding|GO:0019899,enzyme binding|GO:0019901,protein kinase binding|GO:0019900,kinase binding|GO:0005488,binding|GO:0005515,protein binding|GO:0005102,receptor binding|GO:0036313,phosphatidylinositol 3-kinase catalytic subunit binding|GO:0036312,phosphatidylinosit…	0	6	2	0	2	0	107.18	1002	By MS/MS		2.9	0	11210000	0
F1S1J7;A0A4X1T9Q9;A0A4X1TBC4;I3L800;A0A4X1TB99;A0A4X1T9B7;H9LCD7	F1S1J7	tr|F1S1J7|F1S1J7_PIG Transcriptional repressor GATA binding 1 OS=Sus scrofa OX=9823 GN=TRPS1 PE=4 SV=4;tr|A0A4X1T9Q9|A0A4X1T9Q9_PIG Uncharacterized protein OS=Sus scrofa OX=9823 PE=4 SV=1;tr|A0A4X1TBC4|A0A4X1TBC4_PIG Uncharacterized protein OS=Sus scrofa O	Transcriptional repressor GATA binding 1	TRPS1	11.947	GO:0080090,regulation of primary metabolic process|GO:0019222,regulation of metabolic process|GO:2001141,regulation of RNA biosynthetic process|GO:0006476,protein deacetylation|GO:0001501,skeletal system development|GO:0031056,regulation of histone modification|GO:1901362,organic cyclic compound biosynthetic process|GO:0071840,cellular component organization or biogenesis|GO:0044710,single-organi…	GO:0043231,intracellular membrane-bounded organelle|GO:0005634,nucleus|GO:0044464,cell part|GO:0005623,cell|GO:0005622,intracellular|GO:0043229,intracellular organelle|GO:0044424,intracellular part|GO:0043227,membrane-bounded organelle|GO:0043226,organelle|GO:0043234,protein complex|GO:0032991,macromolecular complex|GO:0005667,transcription factor complex	GO:0043565,sequence-specific DNA binding|GO:0046914,transition metal ion binding|GO:0043169,cation binding|GO:0003700,transcription factor activity, sequence-specific DNA binding|GO:0097159,organic cyclic compound binding|GO:0001071,nucleic acid binding transcription factor activity|GO:0043167,ion binding|GO:0008270,zinc ion binding|GO:0003676,nucleic acid binding|GO:0003677,DNA binding|GO:004687…	0	7	2	0	2	0	127.75	1160	By MS/MS		2.5	0	5571700	0
A0A4X1W769;A0A287AEA4;A0A5G2R7U6;A0A480XZ87;A0A4X1W112;F1SNV5	A0A4X1W769	tr|A0A4X1W769|A0A4X1W769_PIG CUE domain-containing protein OS=Sus scrofa OX=9823 PE=4 SV=1;tr|A0A287AEA4|A0A287AEA4_PIG AUP1 lipid droplet regulating VLDL assembly factor OS=Sus scrofa OX=9823 GN=AUP1 PE=1 SV=1;tr|A0A5G2R7U6|A0A5G2R7U6_PIG AUP1 lipid dropl	CUE domain-containing protein		11.889	GO:0008152,metabolic process|GO:0010033,response to organic substance|GO:0008104,protein localization|GO:0032527,protein exit from endoplasmic reticulum|GO:0050896,response to stimulus|GO:0051649,establishment of localization in cell|GO:1903513,endoplasmic reticulum to cytosol transport|GO:0036503,ERAD pathway|GO:0044248,cellular catabolic process|GO:0015833,peptide transport|GO:0006807,nitrogen …	GO:0043230,extracellular organelle|GO:0031982,vesicle|GO:0044421,extracellular region part|GO:0043227,membrane-bounded organelle|GO:0016020,membrane|GO:0031988,membrane-bounded vesicle|GO:0005576,extracellular region|GO:1903561,extracellular vesicle|GO:0065010,extracellular membrane-bounded organelle|GO:0043226,organelle|GO:0070062,extracellular exosome|GO:0005783,endoplasmic reticulum|GO:0005789…	GO:0003824,catalytic activity|GO:0016740,transferase activity|GO:0016746,transferase activity, transferring acyl groups|GO:0030234,enzyme regulator activity|GO:0032182,ubiquitin-like protein binding|GO:0097027,ubiquitin-protein transferase activator activity|GO:0005488,binding|GO:0005515,protein binding|GO:0055103,ligase regulator activity|GO:0098772,molecular function regulator|GO:0055106,ubiqui…	0	6	2	0	2	0	40.57	362	By MS/MS		5.5	0	4371900	0
A0A287AVN6;A0A4X1T282;A0A287BBQ0;A0A4X1T4R4;A0A4X1T271;A0A480QGA5;A0A0B8RZH0;A0A287ABU5;A0A287A9X8;A0A4X1T252;A0A287AJQ1	A0A287AVN6	tr|A0A287AVN6|A0A287AVN6_PIG Insulin like growth factor 2 mRNA binding protein 3 OS=Sus scrofa OX=9823 GN=IGF2BP3 PE=1 SV=2;tr|A0A4X1T282|A0A4X1T282_PIG RRM domain-containing protein OS=Sus scrofa OX=9823 PE=4 SV=1;tr|A0A287BBQ0|A0A287BBQ0_PIG Insulin like	Insulin like growth factor 2 mRNA binding protein 3	IGF2BP3	11.867	0	0	GO:0097159,organic cyclic compound binding|GO:0000166,nucleotide binding|GO:0036094,small molecule binding|GO:0003723,RNA binding|GO:0003676,nucleic acid binding|GO:1901363,heterocyclic compound binding|GO:1901265,nucleoside phosphate binding|GO:0005488,binding	ssc05206,MicroRNAs in cancer	11	2	0	1	0	53.253	482	By MS/MS		4.1	0	10034000	0
A0A4X1VK35;A0A4X1VLI5;F1SA04	A0A4X1VK35	tr|A0A4X1VK35|A0A4X1VK35_PIG Uncharacterized protein OS=Sus scrofa OX=9823 PE=3 SV=1;tr|A0A4X1VLI5|A0A4X1VLI5_PIG Uncharacterized protein OS=Sus scrofa OX=9823 PE=3 SV=1;tr|F1SA04|F1SA04_PIG A-kinase anchoring protein 8 OS=Sus scrofa OX=9823 GN=AKAP8 PE=3	Uncharacterized protein		11.841	GO:0019220,regulation of phosphate metabolic process|GO:0080090,regulation of primary metabolic process|GO:0019222,regulation of metabolic process|GO:0006476,protein deacetylation|GO:0031056,regulation of histone modification|GO:0031058,positive regulation of histone modification|GO:0071840,cellular component organization or biogenesis|GO:0051716,cellular response to stimulus|GO:0010604,positive …	GO:0031974,membrane-enclosed lumen|GO:0043229,intracellular organelle|GO:0043227,membrane-bounded organelle|GO:0043226,organelle|GO:0034399,nuclear periphery|GO:0001939,female pronucleus|GO:0031981,nuclear lumen|GO:0005634,nucleus|GO:0016020,membrane|GO:0005654,nucleoplasm|GO:0016363,nuclear matrix|GO:0043231,intracellular membrane-bounded organelle|GO:0043233,organelle lumen|GO:0045120,pronucleu…	GO:0097159,organic cyclic compound binding|GO:0044822,poly(A) RNA binding|GO:0003723,RNA binding|GO:0003676,nucleic acid binding|GO:0003677,DNA binding|GO:1901363,heterocyclic compound binding|GO:0005488,binding|GO:0051018,protein kinase A binding|GO:0051059,NF-kappaB binding|GO:0005515,protein binding|GO:0008134,transcription factor binding|GO:0019899,enzyme binding|GO:0017151,DEAD/H-box RNA hel…	0	3	2	0	2	0	63.893	565	By MS/MS		3.9	0	12980000	0
A0A480TC66;A0A4X1WD76;F1SFE6;A0A4X1W7V1;A0A286ZXG4;A0A4X1WE57;A0A4X1WD64;A0A287BG14	A0A480TC66	tr|A0A480TC66|A0A480TC66_PIG 26S proteasome regulatory subunit 10B OS=Sus scrofa OX=9823 PE=3 SV=1;tr|A0A4X1WD76|A0A4X1WD76_PIG AAA domain-containing protein OS=Sus scrofa OX=9823 PE=3 SV=1;tr|F1SFE6|F1SFE6_PIG Proteasome 26S subunit, ATPase 6 OS=Sus scrof	26S proteasome regulatory subunit 10B		11.836	GO:0080090,regulation of primary metabolic process|GO:0019222,regulation of metabolic process|GO:1901362,organic cyclic compound biosynthetic process|GO:0071840,cellular component organization or biogenesis|GO:0044712,single-organism catabolic process|GO:0044710,single-organism metabolic process|GO:0010604,positive regulation of macromolecule metabolic process|GO:0048518,positive regulation of bi…	GO:0022624,proteasome accessory complex|GO:0031974,membrane-enclosed lumen|GO:0031595,nuclear proteasome complex|GO:0043229,intracellular organelle|GO:0031597,cytosolic proteasome complex|GO:0043227,membrane-bounded organelle|GO:0043226,organelle|GO:0008540,proteasome regulatory particle, base subcomplex|GO:0005737,cytoplasm|GO:0005838,proteasome regulatory particle|GO:0031981,nuclear lumen|GO:00…	GO:0036402,proteasome-activating ATPase activity|GO:0035639,purine ribonucleoside triphosphate binding|GO:0017025,TBP-class protein binding|GO:0005488,binding|GO:0016887,ATPase activity|GO:0043167,ion binding|GO:1901363,heterocyclic compound binding|GO:1901265,nucleoside phosphate binding|GO:0001882,nucleoside binding|GO:0043168,anion binding|GO:0042623,ATPase activity, coupled|GO:0000166,nucleot…	ssc03050,Proteasome|ssc05169,Epstein-Barr virus infection	8	2	0	2	0	41.787	369	By MS/MS		5.4	0	19221000	0
A0A480IMF8;D0G0C9;A0A4X1W7V3;A0A481AHX2;A0A480THV6;A0A480S5Y6;A0A480KDY2;A0A5G2RAV7;A0A4X1W928;A0A5G2RH19;A0A4X1W7V7;A0A480TX81;A0A4X1W711;A0A287AKF5;A0A4X1W716;A0A5G2R1J8	A0A480IMF8	tr|A0A480IMF8|A0A480IMF8_PIG T-complex protein 1 subunit eta OS=Sus scrofa OX=9823 PE=3 SV=1;tr|D0G0C9|D0G0C9_PIG T-complex protein 1 subunit eta OS=Sus scrofa OX=9823 GN=CCT7 PE=1 SV=1;tr|A0A4X1W7V3|A0A4X1W7V3_PIG T-complex protein 1 subunit eta OS=Sus sc	T-complex protein 1 subunit eta		11.805	GO:0006457,protein folding|GO:0019953,sexual reproduction|GO:1901998,toxin transport|GO:0044699,single-organism process|GO:0044267,cellular protein metabolic process|GO:0000003,reproduction|GO:0044260,cellular macromolecule metabolic process|GO:0071704,organic substance metabolic process|GO:0008037,cell recognition|GO:0006810,transport|GO:0009988,cell-cell recognition|GO:0009987,cellular process|…	GO:0043229,intracellular organelle|GO:0043228,non-membrane-bounded organelle|GO:0005832,chaperonin-containing T-complex|GO:0005874,microtubule|GO:0043226,organelle|GO:0005856,cytoskeleton|GO:0031982,vesicle|GO:0044445,cytosolic part|GO:0043227,membrane-bounded organelle|GO:0005739,mitochondrion|GO:0031988,membrane-bounded vesicle|GO:0044430,cytoskeletal part|GO:0005576,extracellular region|GO:000…	GO:0035639,purine ribonucleoside triphosphate binding|GO:0005488,binding|GO:0043167,ion binding|GO:1901363,heterocyclic compound binding|GO:1901265,nucleoside phosphate binding|GO:0001882,nucleoside binding|GO:0043168,anion binding|GO:0051082,unfolded protein binding|GO:0000166,nucleotide binding|GO:0001883,purine nucleoside binding|GO:0032549,ribonucleoside binding|GO:0017076,purine nucleotide b…	0	16	2	0	2	0	52.854	482	By MS/MS		4.6	0	26302000	0
A0A4X1UZ79;A0A286ZYD9;A0A480Z1P0;A0A480YH17;A0A286ZN81;A0A480M363;F1SUX4;A0A4X1V3M0;A0A287AQ88;A0A286ZK49;A0A4X1V3L5;A0A0B8RSH5;A0A287BP49	A0A4X1UZ79	tr|A0A4X1UZ79|A0A4X1UZ79_PIG Uncharacterized protein OS=Sus scrofa OX=9823 PE=4 SV=1;tr|A0A286ZYD9|A0A286ZYD9_PIG Nuclear mitotic apparatus protein 1 OS=Sus scrofa OX=9823 GN=NUMA1 PE=1 SV=1;tr|A0A480Z1P0|A0A480Z1P0_PIG Nuclear mitotic apparatus protein 1	Uncharacterized protein		11.772	GO:0032502,developmental process|GO:0030323,respiratory tube development|GO:0030324,lung development|GO:0051234,establishment of localization|GO:0030154,cell differentiation|GO:1903047,mitotic cell cycle process|GO:0007163,establishment or maintenance of cell polarity|GO:0022402,cell cycle process|GO:0030010,establishment of cell polarity|GO:0051656,establishment of organelle localization|GO:0007…	GO:0031974,membrane-enclosed lumen|GO:0043229,intracellular organelle|GO:0043228,non-membrane-bounded organelle|GO:0031988,membrane-bounded vesicle|GO:0005874,microtubule|GO:0043226,organelle|GO:0005876,spindle microtubule|GO:0005856,cytoskeleton|GO:0045177,apical part of cell|GO:0005819,spindle|GO:0070062,extracellular exosome|GO:0031981,nuclear lumen|GO:0043227,membrane-bounded organelle|GO:000…	GO:0043168,anion binding|GO:0015631,tubulin binding|GO:0051010,microtubule plus-end binding|GO:0070840,dynein complex binding|GO:0008092,cytoskeletal protein binding|GO:0035091,phosphatidylinositol binding|GO:0051011,microtubule minus-end binding|GO:0005543,phospholipid binding|GO:0008289,lipid binding|GO:0043167,ion binding|GO:0008022,protein C-terminus binding|GO:0044877,macromolecular complex …	0	13	2	0	2	0	206.31	1842	By MS/MS		1.3	0	6071900	0
A0A4X1UYC6;A0A5G2RH08;A0A4X1V210;A0A4X1V135;F1S9B6;A0A4X1V3M2;A0A4X1UYB8;A0A480SNI8	A0A4X1UYC6	tr|A0A4X1UYC6|A0A4X1UYC6_PIG Uncharacterized protein OS=Sus scrofa OX=9823 PE=3 SV=1;tr|A0A5G2RH08|A0A5G2RH08_PIG OXA1L mitochondrial inner membrane protein OS=Sus scrofa OX=9823 GN=OXA1L PE=3 SV=1;tr|A0A4X1V210|A0A4X1V210_PIG Uncharacterized protein OS=Su	Uncharacterized protein		11.728	GO:0033036,macromolecule localization|GO:0044699,single-organism process|GO:0051205,protein insertion into membrane|GO:0051234,establishment of localization|GO:0070727,cellular macromolecule localization|GO:0090150,establishment of protein localization to membrane|GO:0071840,cellular component organization or biogenesis|GO:0009987,cellular process|GO:0016043,cellular component organization|GO:004…	GO:0044464,cell part|GO:0031975,envelope|GO:0043229,intracellular organelle|GO:0043227,membrane-bounded organelle|GO:0043226,organelle|GO:0031224,intrinsic component of membrane|GO:0005737,cytoplasm|GO:0031090,organelle membrane|GO:0016021,integral component of membrane|GO:0016020,membrane|GO:0044444,cytoplasmic part|GO:0005739,mitochondrion|GO:0031967,organelle envelope|GO:0031966,mitochondrial …	0	0	8	1	0	1	0	44.97	401	By MS/MS		3.7	0	16713000	0
A0A5G2QNP7;A0A4X1UV89;A0A5K1VI30;B0FWK6;A0A4X1US34;A0A287AKA2;A0A5G2R7V9;A0A4X1UU78	A0A5G2QNP7	tr|A0A5G2QNP7|A0A5G2QNP7_PIG Aminoacyl tRNA synthetase complex interacting multifunctional protein 1 OS=Sus scrofa OX=9823 GN=AIMP1 PE=1 SV=1;tr|A0A4X1UV89|A0A4X1UV89_PIG tRNA-binding domain-containing protein OS=Sus scrofa OX=9823 PE=4 SV=1;tr|A0A5K1VI30|	Aminoacyl tRNA synthetase complex interacting multifunctional protein 1	AIMP1	11.691	GO:1901566,organonitrogen compound biosynthetic process|GO:0044238,primary metabolic process|GO:0006431,methionyl-tRNA aminoacylation|GO:0006954,inflammatory response|GO:0006950,response to stress|GO:0050680,negative regulation of epithelial cell proliferation|GO:0019752,carboxylic acid metabolic process|GO:0006928,movement of cell or subcellular component|GO:0090304,nucleic acid metabolic proces…	GO:0043234,protein complex|GO:0005737,cytoplasm|GO:0017101,aminoacyl-tRNA synthetase multienzyme complex|GO:0032991,macromolecular complex|GO:0005829,cytosol|GO:0044464,cell part|GO:0005623,cell|GO:0005622,intracellular|GO:0044444,cytoplasmic part|GO:0044424,intracellular part|GO:0009986,cell surface|GO:0017102,methionyl glutamyl tRNA synthetase complex|GO:0016020,membrane	GO:0005488,binding|GO:0004825,methionine-tRNA ligase activity|GO:0004812,aminoacyl-tRNA ligase activity|GO:0005515,protein binding|GO:0042802,identical protein binding|GO:0097159,organic cyclic compound binding|GO:0005102,receptor binding|GO:1901363,heterocyclic compound binding|GO:0003824,catalytic activity|GO:0000049,tRNA binding|GO:0005125,cytokine activity|GO:0003723,RNA binding|GO:0003676,nu…	0	8	2	0	2	0	32.378	292	By MS/MS		9.6	0	9829200	0
A0A480JIW7;A0A5G2Q8T9;A0A4X1VVA3;A0A4X1VV59;A0A287B5V1	A0A480JIW7	tr|A0A480JIW7|A0A480JIW7_PIG 60S ribosomal protein L3 OS=Sus scrofa OX=9823 PE=3 SV=1;tr|A0A5G2Q8T9|A0A5G2Q8T9_PIG 60S ribosomal protein L3 OS=Sus scrofa OX=9823 GN=RPL3 PE=1 SV=1;tr|A0A4X1VVA3|A0A4X1VVA3_PIG Uncharacterized protein OS=Sus scrofa OX=9823 P	60S ribosomal protein L3		11.688	GO:0044249,cellular biosynthetic process|GO:0034641,cellular nitrogen compound metabolic process|GO:0006807,nitrogen compound metabolic process|GO:0034645,cellular macromolecule biosynthetic process|GO:1901576,organic substance biosynthetic process|GO:0044267,cellular protein metabolic process|GO:0044260,cellular macromolecule metabolic process|GO:0043043,peptide biosynthetic process|GO:0071704,o…	GO:0031974,membrane-enclosed lumen|GO:0043229,intracellular organelle|GO:0043228,non-membrane-bounded organelle|GO:0043227,membrane-bounded organelle|GO:0043226,organelle|GO:0005737,cytoplasm|GO:0031981,nuclear lumen|GO:0005730,nucleolus|GO:0005634,nucleus|GO:0030529,intracellular ribonucleoprotein complex|GO:0005840,ribosome|GO:0032991,macromolecular complex|GO:0043231,intracellular membrane-bou…	GO:0003735,structural constituent of ribosome|GO:0005198,structural molecule activity|GO:0097159,organic cyclic compound binding|GO:0003723,RNA binding|GO:0003676,nucleic acid binding|GO:1901363,heterocyclic compound binding|GO:0005488,binding	0	5	2	0	2	0	40.291	351	By MS/MS		5.7	0	24556000	0
A0A480RG52;A0A480IXD2;A0A480VD65;A0A287A3L2;A0A4X1V7Q1;A0A4X1V7W8;F1SNC6;A0A4X1V826;A0A4X1V7K1;A0A480VB39;A0A4X1VA72;A0A287ARA7;A0A4X1V870;A0A0B8RVS2	A0A480RG52	tr|A0A480RG52|A0A480RG52_PIG Proteasome-associated protein ECM29 homolog isoform X3 OS=Sus scrofa OX=9823 PE=4 SV=1;tr|A0A480IXD2|A0A480IXD2_PIG Proteasome-associated protein ECM29 homolog isoform X3 OS=Sus scrofa OX=9823 PE=4 SV=1;tr|A0A480VD65|A0A480VD65	Proteasome-associated protein ECM29 homolog isoform X3		11.677	GO:0022607,cellular component assembly|GO:0071822,protein complex subunit organization|GO:0070271,protein complex biogenesis|GO:0043933,macromolecular complex subunit organization|GO:0006461,protein complex assembly|GO:0016043,cellular component organization|GO:0065003,macromolecular complex assembly|GO:0044085,cellular component biogenesis|GO:0043248,proteasome assembly|GO:0034622,cellular macro…	GO:0043231,intracellular membrane-bounded organelle|GO:0005634,nucleus|GO:0044464,cell part|GO:0005623,cell|GO:0005622,intracellular|GO:0043229,intracellular organelle|GO:0044424,intracellular part|GO:0043227,membrane-bounded organelle|GO:0043226,organelle	GO:0005488,binding|GO:0032947,protein complex scaffold activity|GO:0005515,protein binding|GO:0005198,structural molecule activity	0	14	2	0	2	0	150.95	1372	By MS/MS		1.5	0	0	0
A0A4X1W1F3;A0A287AGF0;I3L693;M3V815;A0A4X1VUG8;A0A0B8RTL5	A0A4X1W1F3	tr|A0A4X1W1F3|A0A4X1W1F3_PIG Uncharacterized protein OS=Sus scrofa OX=9823 PE=4 SV=1;tr|A0A287AGF0|A0A287AGF0_PIG Heterogeneous nuclear ribonucleoprotein R OS=Sus scrofa OX=9823 GN=HNRNPR PE=1 SV=1;tr|I3L693|I3L693_PIG Heterogeneous nuclear ribonucleoprote	Uncharacterized protein		11.665	0	GO:0031974,membrane-enclosed lumen|GO:0043229,intracellular organelle|GO:0043227,membrane-bounded organelle|GO:0043226,organelle|GO:0031981,nuclear lumen|GO:0005634,nucleus|GO:0030529,intracellular ribonucleoprotein complex|GO:0005654,nucleoplasm|GO:0071013,catalytic step 2 spliceosome|GO:0032991,macromolecular complex|GO:0043231,intracellular membrane-bounded organelle|GO:0043233,organelle lumen…	GO:0097159,organic cyclic compound binding|GO:0044822,poly(A) RNA binding|GO:0000166,nucleotide binding|GO:0036094,small molecule binding|GO:0003723,RNA binding|GO:0003676,nucleic acid binding|GO:1901363,heterocyclic compound binding|GO:1901265,nucleoside phosphate binding|GO:0005488,binding	0	6	2	0	2	0	66.909	594	By MS/MS		3.7	0	15592000	0
A0A480VU45;A0A480TM94;A0A287BSQ4;A0A5G2RCT3;I3LGT3;A0A4X1SHK8;A0A4X1SI95;A0A4X1SHM3;A0A5G2QAM9;A0A4X1SI90	A0A480VU45	tr|A0A480VU45|A0A480VU45_PIG Ladinin-1 OS=Sus scrofa OX=9823 PE=4 SV=1;tr|A0A480TM94|A0A480TM94_PIG Ladinin-1 OS=Sus scrofa OX=9823 PE=4 SV=1;tr|A0A287BSQ4|A0A287BSQ4_PIG Uncharacterized protein OS=Sus scrofa OX=9823 GN=LAD1 PE=1 SV=1;tr|A0A5G2RCT3|A0A5G2R	Ladinin-1		11.663	0	GO:0043230,extracellular organelle|GO:0031982,vesicle|GO:0044421,extracellular region part|GO:0043227,membrane-bounded organelle|GO:0031988,membrane-bounded vesicle|GO:0005576,extracellular region|GO:1903561,extracellular vesicle|GO:0065010,extracellular membrane-bounded organelle|GO:0043226,organelle|GO:0070062,extracellular exosome	GO:0045296,cadherin binding|GO:0005198,structural molecule activity|GO:0005488,binding|GO:0005515,protein binding|GO:0050839,cell adhesion molecule binding	0	10	1	0	1	0	51.647	470	By MS/MS		3.2	0	3770800	0
A0A4X1UZW1;A0A4X1V014;A0A4X1UX85;A0A5G2QT87;A0A480R3A0;A0A480TIE3;A0A5G2QSX1;A0A4X1UYL5;I3LGC2;A0A0B8RVJ1;A0A4X1UZZ4;A0A287BPI2	A0A4X1UZW1	tr|A0A4X1UZW1|A0A4X1UZW1_PIG Uncharacterized protein OS=Sus scrofa OX=9823 PE=4 SV=1;tr|A0A4X1V014|A0A4X1V014_PIG Uncharacterized protein OS=Sus scrofa OX=9823 PE=4 SV=1;tr|A0A4X1UX85|A0A4X1UX85_PIG Rib_recp_KP_reg domain-containing protein OS=Sus scrofa O	Uncharacterized protein		11.657	GO:0032502,developmental process|GO:0045184,establishment of protein localization|GO:0033036,macromolecule localization|GO:0032501,multicellular organismal process|GO:0044707,single-multicellular organism process|GO:0048869,cellular developmental process|GO:0030154,cell differentiation|GO:0008104,protein localization|GO:0044767,single-organism developmental process|GO:0001503,ossification|GO:0044…	GO:0005783,endoplasmic reticulum|GO:0005789,endoplasmic reticulum membrane|GO:0042175,nuclear outer membrane-endoplasmic reticulum membrane network|GO:0043229,intracellular organelle|GO:0030176,integral component of endoplasmic reticulum membrane|GO:0031301,integral component of organelle membrane|GO:0031300,intrinsic component of organelle membrane|GO:0043227,membrane-bounded organelle|GO:004322…	GO:0097159,organic cyclic compound binding|GO:0044822,poly(A) RNA binding|GO:0005488,binding|GO:0003676,nucleic acid binding|GO:1901363,heterocyclic compound binding|GO:0003723,RNA binding|GO:0060089,molecular transducer activity|GO:0004872,receptor activity	0	12	2	0	2	0	83.692	746	By MS/MS		2.9	0	11539000	0
A0A480XZ74;A0A480MG35;F1SUQ5;A0A4X1W0I9;K9J6M4;A0A480IRP8	A0A480XZ74	tr|A0A480XZ74|A0A480XZ74_PIG E3 ubiquitin-protein ligase UBR4 isoform X21 (Fragment) OS=Sus scrofa OX=9823 PE=4 SV=1;tr|A0A480MG35|A0A480MG35_PIG E3 ubiquitin-protein ligase UBR4 OS=Sus scrofa OX=9823 PE=4 SV=1;tr|F1SUQ5|F1SUQ5_PIG Ubiquitin protein ligase	E3 ubiquitin-protein ligase UBR4 isoform X21 (Fragment)		11.646	0	0	GO:0043169,cation binding|GO:0046914,transition metal ion binding|GO:0043167,ion binding|GO:0005488,binding|GO:0046872,metal ion binding|GO:0008270,zinc ion binding	0	6	2	0	2	0	258.72	2344	By MS/MS		0.9	0	18220000	0
A0A4X1SMH1;A0A287A4Y6;A0A287A7C0;A0A5G2QW82;A0A4X1SMF0;A5A761	A0A4X1SMH1	tr|A0A4X1SMH1|A0A4X1SMH1_PIG Sideroflexin-1 OS=Sus scrofa OX=9823 PE=4 SV=1;tr|A0A287A4Y6|A0A287A4Y6_PIG Sideroflexin-1 OS=Sus scrofa OX=9823 GN=SFXN1 PE=1 SV=1;tr|A0A287A7C0|A0A287A7C0_PIG Sidoreflexin OS=Sus scrofa OX=9823 GN=SFXN1 PE=1 SV=2;tr|A0A5G2QW8	Sideroflexin-1		11.594	GO:0050801,ion homeostasis|GO:0030154,cell differentiation|GO:0042592,homeostatic process|GO:0098771,inorganic ion homeostasis|GO:0055072,iron ion homeostasis|GO:0006826,iron ion transport|GO:0055076,transition metal ion homeostasis|GO:0030001,metal ion transport|GO:0007275,multicellular organism development|GO:0044699,single-organism process|GO:0048869,cellular developmental process|GO:0002262,m…	GO:0044464,cell part|GO:0031975,envelope|GO:0043229,intracellular organelle|GO:0043227,membrane-bounded organelle|GO:0043226,organelle|GO:0031224,intrinsic component of membrane|GO:0005737,cytoplasm|GO:0031090,organelle membrane|GO:0016021,integral component of membrane|GO:0016020,membrane|GO:0044444,cytoplasmic part|GO:0005739,mitochondrion|GO:0031967,organelle envelope|GO:0031966,mitochondrial …	GO:0022891,substrate-specific transmembrane transporter activity|GO:0022892,substrate-specific transporter activity|GO:0005215,transporter activity|GO:0015075,ion transmembrane transporter activity|GO:0022857,transmembrane transporter activity	0	6	2	0	2	0	31.618	285	By MS/MS		9.5	0	11905000	0
I3LB64;F1S895;A0A4X1SJ12	I3LB64	tr|I3LB64|I3LB64_PIG NOP56 ribonucleoprotein OS=Sus scrofa OX=9823 GN=NOP56 PE=1 SV=2;tr|F1S895|F1S895_PIG NOP56 ribonucleoprotein OS=Sus scrofa OX=9823 GN=NOP56 PE=1 SV=4;tr|A0A4X1SJ12|A0A4X1SJ12_PIG Nop domain-containing protein OS=Sus scrofa OX=9823 PE=	NOP56 ribonucleoprotein	NOP56	11.544	GO:0009451,RNA modification|GO:0090304,nucleic acid metabolic process|GO:0034641,cellular nitrogen compound metabolic process|GO:0006807,nitrogen compound metabolic process|GO:0034660,ncRNA metabolic process|GO:1901360,organic cyclic compound metabolic process|GO:0006139,nucleobase-containing compound metabolic process|GO:0044260,cellular macromolecule metabolic process|GO:0071840,cellular compon…	GO:0032040,small-subunit processome|GO:0031974,membrane-enclosed lumen|GO:0030684,preribosome|GO:0043229,intracellular organelle|GO:0043228,non-membrane-bounded organelle|GO:0043227,membrane-bounded organelle|GO:0043226,organelle|GO:0005732,small nucleolar ribonucleoprotein complex|GO:0031981,nuclear lumen|GO:0005730,nucleolus|GO:0005634,nucleus|GO:0030529,intracellular ribonucleoprotein complex|…	GO:0097159,organic cyclic compound binding|GO:0005488,binding|GO:0003676,nucleic acid binding|GO:0030515,snoRNA binding|GO:1901363,heterocyclic compound binding|GO:0003723,RNA binding	ssc03008,Ribosome biogenesis in eukaryotes	3	2	0	2	0	63.374	571	By MS/MS		3.7	0	5032700	0
F1SBF8;A0A287AUU2;A0A4X1UEY2;A0A287AHN0;A0A286ZSM8;A0A4X1UD86;A0A5G2R3A7;A0A4X1UFQ3	F1SBF8	tr|F1SBF8|F1SBF8_PIG Phosphoinositide-3-kinase adaptor protein 1 OS=Sus scrofa OX=9823 GN=PIK3AP1 PE=4 SV=4;tr|A0A287AUU2|A0A287AUU2_PIG Phosphoinositide-3-kinase adaptor protein 1 OS=Sus scrofa OX=9823 GN=PIK3AP1 PE=4 SV=2;tr|A0A4X1UEY2|A0A4X1UEY2_PIG DBB	Phosphoinositide-3-kinase adaptor protein 1	PIK3AP1	11.54	GO:0006954,inflammatory response|GO:0032101,regulation of response to external stimulus|GO:0034134,toll-like receptor 2 signaling pathway|GO:0048585,negative regulation of response to stimulus|GO:0048584,positive regulation of response to stimulus|GO:0048583,regulation of response to stimulus|GO:0034154,toll-like receptor 7 signaling pathway|GO:0023056,positive regulation of signaling|GO:0023057,…	GO:0005737,cytoplasm|GO:0005829,cytosol|GO:0016020,membrane|GO:0044464,cell part|GO:0005623,cell|GO:0005622,intracellular|GO:0044444,cytoplasmic part|GO:0071944,cell periphery|GO:0005886,plasma membrane|GO:0044424,intracellular part	GO:0043548,phosphatidylinositol 3-kinase binding|GO:0005488,binding|GO:0005515,protein binding|GO:0036312,phosphatidylinositol 3-kinase regulatory subunit binding|GO:0042802,identical protein binding	0	8	2	0	2	0	70.524	627	By MS/MS		3.2	0	14880000	0
A0A4X1TJ18;F1SUG7;A0A1D8MMA5	A0A4X1TJ18	tr|A0A4X1TJ18|A0A4X1TJ18_PIG Uncharacterized protein OS=Sus scrofa OX=9823 PE=4 SV=1;tr|F1SUG7|F1SUG7_PIG DEAD (Asp-Glu-Ala-Asp) box helicase 21 OS=Sus scrofa OX=9823 GN=DDX21 PE=1 SV=3;tr|A0A1D8MMA5|A0A1D8MMA5_PIG DEAD-box helicase 21 OS=Sus scrofa OX=982	Uncharacterized protein		11.416	GO:0032774,RNA biosynthetic process|GO:0030154,cell differentiation|GO:0090304,nucleic acid metabolic process|GO:0044249,cellular biosynthetic process|GO:0034641,cellular nitrogen compound metabolic process|GO:0001503,ossification|GO:0014070,response to organic cyclic compound|GO:0034645,cellular macromolecule biosynthetic process|GO:0042221,response to chemical|GO:1901362,organic cyclic compound…	GO:0016020,membrane|GO:0043231,intracellular membrane-bounded organelle|GO:0031981,nuclear lumen|GO:0043233,organelle lumen|GO:0005634,nucleus|GO:0005730,nucleolus|GO:0044464,cell part|GO:0043232,intracellular non-membrane-bounded organelle|GO:0031974,membrane-enclosed lumen|GO:0005622,intracellular|GO:0044446,intracellular organelle part|GO:0070013,intracellular organelle lumen|GO:0043229,intrac…	GO:0016887,ATPase activity|GO:0008026,ATP-dependent helicase activity|GO:0035639,purine ribonucleoside triphosphate binding|GO:0005488,binding|GO:0003676,nucleic acid binding|GO:0008186,RNA-dependent ATPase activity|GO:0019843,rRNA binding|GO:1901363,heterocyclic compound binding|GO:0001883,purine nucleoside binding|GO:0001882,nucleoside binding|GO:0043168,anion binding|GO:0042623,ATPase activity…	0	3	2	0	2	0	82.009	738	By MS/MS		3.5	0	6260500	0
A0A5G2QJB7;A0A4X1SMD6;I3LE25;A0A4X1SNA5;A0A4X1SMA8;A0A287BRB0	A0A5G2QJB7	tr|A0A5G2QJB7|A0A5G2QJB7_PIG Solute carrier family 33 member 1 OS=Sus scrofa OX=9823 GN=SLC33A1 PE=1 SV=1;tr|A0A4X1SMD6|A0A4X1SMD6_PIG Uncharacterized protein OS=Sus scrofa OX=9823 GN=SLC33A1 PE=4 SV=1;tr|I3LE25|I3LE25_PIG Acetyl-coenzyme A transporter 1 O	Solute carrier family 33 member 1	SLC33A1	10.096	GO:0006818,hydrogen transport|GO:0015992,proton transport|GO:1901337,thioester transport|GO:0051182,coenzyme transport|GO:0015916,fatty-acyl-CoA transport|GO:0006812,cation transport|GO:0006811,ion transport|GO:0015876,acetyl-CoA transport|GO:0072348,sulfur compound transport|GO:0015711,organic anion transport|GO:0051179,localization|GO:0044765,single-organism transport|GO:0006820,anion transport…	GO:0044425,membrane part|GO:0016021,integral component of membrane|GO:0016020,membrane|GO:0031224,intrinsic component of membrane|GO:0031226,intrinsic component of plasma membrane|GO:0044464,cell part|GO:0005623,cell|GO:0071944,cell periphery|GO:0005887,integral component of plasma membrane|GO:0005886,plasma membrane|GO:0044459,plasma membrane part	GO:0051185,coenzyme transporter activity|GO:0015295,solute:proton symporter activity|GO:0022892,substrate-specific transporter activity|GO:0015291,secondary active transmembrane transporter activity|GO:0015293,symporter activity|GO:0015294,solute:cation symporter activity|GO:0008521,acetyl-CoA transporter activity|GO:0005215,transporter activity|GO:0008324,cation transmembrane transporter activit…	ssc00604,Glycosphingolipid biosynthesis - ganglio series|ssc01100,Metabolic pathways	6	1	0	1	0	49.38	447	By MS/MS		2.5	0	8570000	0
A0A5S6GIV5;A0A4X1UDD8;O46374;A0A480JS00	A0A5S6GIV5	tr|A0A5S6GIV5|A0A5S6GIV5_PIG DNA topoisomerase 2 OS=Sus scrofa OX=9823 GN=TOP2A PE=3 SV=1;tr|A0A4X1UDD8|A0A4X1UDD8_PIG DNA topoisomerase 2 OS=Sus scrofa OX=9823 GN=TOP2A PE=3 SV=1;sp|O46374|TOP2A_PIG DNA topoisomerase 2-alpha OS=Sus scrofa OX=9823 GN=TOP2A	DNA topoisomerase 2	TOP2A	8.7708	GO:0080090,regulation of primary metabolic process|GO:0019222,regulation of metabolic process|GO:1901362,organic cyclic compound biosynthetic process|GO:0071840,cellular component organization or biogenesis|GO:0044710,single-organism metabolic process|GO:0045786,negative regulation of cell cycle|GO:0010604,positive regulation of macromolecule metabolic process|GO:0048869,cellular developmental pr…	GO:0009330,DNA topoisomerase complex (ATP-hydrolyzing)|GO:0031974,membrane-enclosed lumen|GO:0043229,intracellular organelle|GO:0043228,non-membrane-bounded organelle|GO:0000228,nuclear chromosome|GO:0043227,membrane-bounded organelle|GO:0043226,organelle|GO:0005856,cytoskeleton|GO:0031981,nuclear lumen|GO:0005730,nucleolus|GO:0005813,centrosome|GO:0005634,nucleus|GO:0005814,centriole|GO:0005815,…	GO:0008022,protein C-terminus binding|GO:0003676,nucleic acid binding|GO:0035639,purine ribonucleoside triphosphate binding|GO:0005080,protein kinase C binding|GO:1901363,heterocyclic compound binding|GO:0019899,enzyme binding|GO:0008144,drug binding|GO:0003916,DNA topoisomerase activity|GO:0044877,macromolecular complex binding|GO:0005488,binding|GO:0016887,ATPase activity|GO:0003677,DNA binding…	0	4	1	0	1	0	174.12	1531	By MS/MS		0.7	0	16344000	0
Q66LN5;A0A287BJC4;A0A4X1VGV1;D2XT13;D2D0E4;A0A4X1VLC0;F1RKS7	Q66LN5	tr|Q66LN5|Q66LN5_PIG Fatty acid desaturase 2 (Fragment) OS=Sus scrofa OX=9823 PE=2 SV=1;tr|A0A287BJC4|A0A287BJC4_PIG Cytochrome b5 heme-binding domain-containing protein OS=Sus scrofa OX=9823 GN=FADS2 PE=4 SV=1;tr|A0A4X1VGV1|A0A4X1VGV1_PIG FA_desaturase do	Fatty acid desaturase 2 (Fragment)		8.5379	GO:0044238,primary metabolic process|GO:0044710,single-organism metabolic process|GO:0006629,lipid metabolic process|GO:0071704,organic substance metabolic process|GO:0055114,oxidation-reduction process|GO:0008152,metabolic process|GO:0044699,single-organism process	GO:0044425,membrane part|GO:0016021,integral component of membrane|GO:0016020,membrane|GO:0031224,intrinsic component of membrane	GO:0016215,acyl-CoA desaturase activity|GO:0016717,oxidoreductase activity, acting on paired donors, with oxidation of a pair of donors resulting in the reduction of molecular oxygen to two molecules of water|GO:0016705,oxidoreductase activity, acting on paired donors, with incorporation or reduction of molecular oxygen|GO:0003824,catalytic activity|GO:0004768,stearoyl-CoA 9-desaturase activity|G…	0	7	1	0	1	0	27.34	233	By MS/MS		3.9	0	19471000	0
A0A480JK28;A0A480V483;A0A480PK60;F1RIE2;A0A4X1VLC3;A0A480V466	A0A480JK28	tr|A0A480JK28|A0A480JK28_PIG DNA damage-binding protein 1 OS=Sus scrofa OX=9823 PE=4 SV=1;tr|A0A480V483|A0A480V483_PIG DNA damage-binding protein 1 OS=Sus scrofa OX=9823 PE=4 SV=1;tr|A0A480PK60|A0A480PK60_PIG DNA damage-binding protein 1 OS=Sus scrofa OX=9	DNA damage-binding protein 1		8.4307	GO:0009628,response to abiotic stimulus|GO:0010390,histone monoubiquitination|GO:0007165,signal transduction|GO:0007166,cell surface receptor signaling pathway|GO:0071840,cellular component organization or biogenesis|GO:0051716,cellular response to stimulus|GO:0033522,histone H2A ubiquitination|GO:0070647,protein modification by small protein conjugation or removal|GO:0044419,interspecies interac…	GO:0031974,membrane-enclosed lumen|GO:0043229,intracellular organelle|GO:0043227,membrane-bounded organelle|GO:0043226,organelle|GO:0005737,cytoplasm|GO:0070062,extracellular exosome|GO:0031981,nuclear lumen|GO:0005615,extracellular space|GO:0005634,nucleus|GO:0080008,Cul4-RING E3 ubiquitin ligase complex|GO:0031988,membrane-bounded vesicle|GO:0005654,nucleoplasm|GO:0032991,macromolecular complex…	GO:0097159,organic cyclic compound binding|GO:0003684,damaged DNA binding|GO:0005488,binding|GO:0003676,nucleic acid binding|GO:0003677,DNA binding|GO:1901363,heterocyclic compound binding|GO:0005515,protein binding|GO:0044877,macromolecular complex binding|GO:0032403,protein complex binding	ssc03420,Nucleotide excision repair|ssc05203,Viral carcinogenesis|ssc04120,Ubiquitin mediated proteolysis|ssc05161,Hepatitis B	6	1	0	1	0	101.44	916	By MS/MS		1	0	12882000	0
A0A4X1SMZ9;F1S5D4	A0A4X1SMZ9	tr|A0A4X1SMZ9|A0A4X1SMZ9_PIG Uncharacterized protein OS=Sus scrofa OX=9823 PE=4 SV=1;tr|F1S5D4|F1S5D4_PIG Zinc finger protein 281 OS=Sus scrofa OX=9823 GN=ZNF281 PE=4 SV=3	Uncharacterized protein		8.3902	GO:0080090,regulation of primary metabolic process|GO:0019222,regulation of metabolic process|GO:1901362,organic cyclic compound biosynthetic process|GO:1901360,organic cyclic compound metabolic process|GO:0048863,stem cell differentiation|GO:0010605,negative regulation of macromolecule metabolic process|GO:0010604,positive regulation of macromolecule metabolic process|GO:0048869,cellular develop…	GO:0044446,intracellular organelle part|GO:0043231,intracellular membrane-bounded organelle|GO:0031981,nuclear lumen|GO:0043233,organelle lumen|GO:0005634,nucleus|GO:0044464,cell part|GO:0031974,membrane-enclosed lumen|GO:0005622,intracellular|GO:0005654,nucleoplasm|GO:0070013,intracellular organelle lumen|GO:0043229,intracellular organelle|GO:0044428,nuclear part|GO:0005623,cell|GO:0044424,intra…	GO:0001012,RNA polymerase II regulatory region DNA binding|GO:0001159,core promoter proximal region DNA binding|GO:0005488,binding|GO:0003676,nucleic acid binding|GO:0003677,DNA binding|GO:0001078,transcriptional repressor activity, RNA polymerase II core promoter proximal region sequence-specific binding|GO:1901363,heterocyclic compound binding|GO:0043565,sequence-specific DNA binding|GO:0003714…	0	2	1	0	1	0	65.649	601	By MS/MS		2.3	0	14514000	0
A0SNV0;A0A4X1TB55;A0A287A9X4;A0A5G2R2A7;F1SJJ5;A0A4X1TB66;A0A0B8RT95;A0A5G2QSX6	A0SNV0	tr|A0SNV0|A0SNV0_PIG Ribosomal protein L4 (Fragment) OS=Sus scrofa OX=9823 PE=2 SV=1;tr|A0A4X1TB55|A0A4X1TB55_PIG Ribos_L4_asso_C domain-containing protein OS=Sus scrofa OX=9823 PE=4 SV=1;tr|A0A287A9X4|A0A287A9X4_PIG 60S ribosomal protein L4 OS=Sus scrofa	Ribosomal protein L4 (Fragment)		8.2856	GO:0044249,cellular biosynthetic process|GO:0034641,cellular nitrogen compound metabolic process|GO:0006807,nitrogen compound metabolic process|GO:0034645,cellular macromolecule biosynthetic process|GO:1901576,organic substance biosynthetic process|GO:0044267,cellular protein metabolic process|GO:0044260,cellular macromolecule metabolic process|GO:0043043,peptide biosynthetic process|GO:0071704,o…	GO:0005737,cytoplasm|GO:0032991,macromolecular complex|GO:0005840,ribosome|GO:0043232,intracellular non-membrane-bounded organelle|GO:0044464,cell part|GO:0044444,cytoplasmic part|GO:0005623,cell|GO:0030529,intracellular ribonucleoprotein complex|GO:0043229,intracellular organelle|GO:0043228,non-membrane-bounded organelle|GO:0044424,intracellular part|GO:0005622,intracellular|GO:0043226,organelle…	GO:0097159,organic cyclic compound binding|GO:0005198,structural molecule activity|GO:0003735,structural constituent of ribosome|GO:0003723,RNA binding|GO:0003676,nucleic acid binding|GO:1901363,heterocyclic compound binding|GO:0005488,binding	0	8	1	0	1	0	24.612	211	By MS/MS		3.8	0	18639000	0
A0A4X1VP15;F1RUF5;A0A480EUM6	A0A4X1VP15	tr|A0A4X1VP15|A0A4X1VP15_PIG Uncharacterized protein OS=Sus scrofa OX=9823 PE=4 SV=1;tr|F1RUF5|F1RUF5_PIG Doublecortin domain containing 2 OS=Sus scrofa OX=9823 GN=DCDC2 PE=4 SV=3;tr|A0A480EUM6|A0A480EUM6_PIG Doublecortin domain-containing protein 2 OS=Sus	Uncharacterized protein		8.278	GO:0032502,developmental process|GO:0007632,visual behavior|GO:0044707,single-multicellular organism process|GO:0048856,anatomical structure development|GO:0030030,cell projection organization|GO:0009314,response to radiation|GO:0048584,positive regulation of response to stimulus|GO:0007612,learning|GO:0008589,regulation of smoothened signaling pathway|GO:0007610,behavior|GO:0007611,learning or m…	GO:0005737,cytoplasm|GO:0072372,primary cilium|GO:0044464,cell part|GO:0005623,cell|GO:0005622,intracellular|GO:0005929,cilium|GO:0044424,intracellular part|GO:0042995,cell projection|GO:0043226,organelle|GO:0043229,intracellular organelle|GO:0043228,non-membrane-bounded organelle|GO:0043227,membrane-bounded organelle|GO:0005856,cytoskeleton|GO:0005634,nucleus|GO:0044430,cytoskeletal part|GO:0005…	0	0	3	1	0	1	0	52.097	473	By MS/MS		3	0	0	0
A0A4X1UFT6;A0A4X1UF67;A0A4X1UEQ9;A0A287AML8;A0A4X1UFI9;A0A4X1UFF4	A0A4X1UFT6	tr|A0A4X1UFT6|A0A4X1UFT6_PIG Rod_C domain-containing protein OS=Sus scrofa OX=9823 PE=4 SV=1;tr|A0A4X1UF67|A0A4X1UF67_PIG Rod_C domain-containing protein OS=Sus scrofa OX=9823 PE=4 SV=1;tr|A0A4X1UEQ9|A0A4X1UEQ9_PIG Rod_C domain-containing protein OS=Sus sc	Rod_C domain-containing protein		8.2116	GO:0032774,RNA biosynthetic process|GO:0080090,regulation of primary metabolic process|GO:0019222,regulation of metabolic process|GO:0031328,positive regulation of cellular biosynthetic process|GO:0031326,regulation of cellular biosynthetic process|GO:0031325,positive regulation of cellular metabolic process|GO:0051173,positive regulation of nitrogen compound metabolic process|GO:0031323,regulati…	GO:0043234,protein complex|GO:0005737,cytoplasm|GO:0032991,macromolecular complex|GO:0043231,intracellular membrane-bounded organelle|GO:0005634,nucleus|GO:0044464,cell part|GO:0005623,cell|GO:0005622,intracellular|GO:0043229,intracellular organelle|GO:0005667,transcription factor complex|GO:0044424,intracellular part|GO:0043227,membrane-bounded organelle|GO:0043226,organelle	GO:0001012,RNA polymerase II regulatory region DNA binding|GO:0001159,core promoter proximal region DNA binding|GO:0001077,transcriptional activator activity, RNA polymerase II core promoter proximal region sequence-specific binding|GO:0005488,binding|GO:0003676,nucleic acid binding|GO:0003677,DNA binding|GO:1901363,heterocyclic compound binding|GO:0043565,sequence-specific DNA binding|GO:0000987…	0	6	1	0	1	0	235.92	2068	By MS/MS		0.6	0	0	0
A0A480NBM2;A0A480PE18;A0A480KGJ8;A0A287BLY0;A0A480KUQ9;A0A480K9L5;A0A480KT68;A0A4X1UF15;A0A4X1UFN2;A0A5G2QLQ9;F1RU38;A0A480Z0X7;A0A480NEY6;A0A480YNV9	A0A480NBM2	tr|A0A480NBM2|A0A480NBM2_PIG Splicing factor 3B subunit 2 OS=Sus scrofa OX=9823 PE=4 SV=1;tr|A0A480PE18|A0A480PE18_PIG Splicing factor 3B subunit 2 OS=Sus scrofa OX=9823 PE=4 SV=1;tr|A0A480KGJ8|A0A480KGJ8_PIG Splicing factor 3B subunit 2 OS=Sus scrofa OX=9	Splicing factor 3B subunit 2		8.175	GO:0009892,negative regulation of metabolic process|GO:0080090,regulation of primary metabolic process|GO:0019222,regulation of metabolic process|GO:0031324,negative regulation of cellular metabolic process|GO:0031323,regulation of cellular metabolic process|GO:0043086,negative regulation of catalytic activity|GO:0044267,cellular protein metabolic process|GO:0051248,negative regulation of protein…	GO:0005576,extracellular region|GO:0005615,extracellular space|GO:0044421,extracellular region part	GO:0004866,endopeptidase inhibitor activity|GO:0061135,endopeptidase regulator activity|GO:0061134,peptidase regulator activity|GO:0030414,peptidase inhibitor activity|GO:0004867,serine-type endopeptidase inhibitor activity|GO:0004857,enzyme inhibitor activity|GO:0098772,molecular function regulator|GO:0030234,enzyme regulator activity	ssc04390,Hippo signaling pathway|ssc04115,p53 signaling pathway|ssc04933,AGE-RAGE signaling pathway in diabetic complications|ssc05142,Chagas disease (American trypanosomiasis)|ssc04610,Complement and coagulation cascades|ssc04066,HIF-1 signaling pathway	14	1	0	1	0	82.545	732	By MS/MS		1.4	0	7575900	0
Q6J1I8	Q6J1I8	sp|Q6J1I8|RN114_PIG E3 ubiquitin-protein ligase RNF114 OS=Sus scrofa OX=9823 GN=RNF114 PE=1 SV=1	E3 ubiquitin-protein ligase RNF114	RNF114	8.1054	GO:0030154,cell differentiation|GO:0019953,sexual reproduction|GO:0007275,multicellular organism development|GO:0044699,single-organism process|GO:0044267,cellular protein metabolic process|GO:0000003,reproduction|GO:0044260,cellular macromolecule metabolic process|GO:0071704,organic substance metabolic process|GO:0048869,cellular developmental process|GO:0070647,protein modification by small pro…	GO:0005737,cytoplasm|GO:0043231,intracellular membrane-bounded organelle|GO:0005634,nucleus|GO:0044464,cell part|GO:0005623,cell|GO:0005622,intracellular|GO:0043229,intracellular organelle|GO:0044424,intracellular part|GO:0043227,membrane-bounded organelle|GO:0043226,organelle	GO:0043169,cation binding|GO:0046914,transition metal ion binding|GO:0043167,ion binding|GO:0003824,catalytic activity|GO:0008270,zinc ion binding|GO:0046872,metal ion binding|GO:0016874,ligase activity|GO:0005488,binding|GO:0019787,ubiquitin-like protein transferase activity|GO:0031624,ubiquitin conjugating enzyme binding|GO:0061630,ubiquitin protein ligase activity|GO:0044390,ubiquitin-like pro…	0	1	1	0	1	0	25.629	228	By MS/MS		5.7	0	0	0
F1S029;A0A4X1TM25	F1S029	tr|F1S029|F1S029_PIG Lysophosphatidylcholine acyltransferase 1 OS=Sus scrofa OX=9823 GN=LPCAT1 PE=1 SV=1;tr|A0A4X1TM25|A0A4X1TM25_PIG Uncharacterized protein OS=Sus scrofa OX=9823 PE=4 SV=1	Lysophosphatidylcholine acyltransferase 1	LPCAT1	8.0993	GO:0019220,regulation of phosphate metabolic process|GO:0080090,regulation of primary metabolic process|GO:0019222,regulation of metabolic process|GO:0060249,anatomical structure homeostasis|GO:0044281,small molecule metabolic process|GO:0044283,small molecule biosynthetic process|GO:0044255,cellular lipid metabolic process|GO:0044710,single-organism metabolic process|GO:0044711,single-organism b…	GO:0005737,cytoplasm|GO:0005794,Golgi apparatus|GO:0016020,membrane|GO:0043231,intracellular membrane-bounded organelle|GO:0043232,intracellular non-membrane-bounded organelle|GO:0005811,lipid particle|GO:0044464,cell part|GO:0044444,cytoplasmic part|GO:0005623,cell|GO:0005622,intracellular|GO:0043229,intracellular organelle|GO:0043228,non-membrane-bounded organelle|GO:0012505,endomembrane system…	GO:0005488,binding|GO:0043169,cation binding|GO:0043167,ion binding|GO:0047159,1-alkenylglycerophosphocholine O-acyltransferase activity|GO:0003824,catalytic activity|GO:0016740,transferase activity|GO:0016746,transferase activity, transferring acyl groups|GO:0016747,transferase activity, transferring acyl groups other than amino-acyl groups|GO:0008374,O-acyltransferase activity|GO:0046872,metal …	ssc00564,Glycerophospholipid metabolism|ssc00565,Ether lipid metabolism|ssc01100,Metabolic pathways	2	1	0	1	0	59.323	534	By MS/MS		2.4	0	0	0
Q29202;A0A4X1SIW9;A0A287AEH0	Q29202	tr|Q29202|Q29202_PIG MOV34 protein (Fragment) OS=Sus scrofa OX=9823 PE=2 SV=1;tr|A0A4X1SIW9|A0A4X1SIW9_PIG MPN domain-containing protein OS=Sus scrofa OX=9823 PE=4 SV=1;tr|A0A287AEH0|A0A287AEH0_PIG Proteasome 26S subunit, non-ATPase 7 OS=Sus scrofa OX=9823	MOV34 protein (Fragment)		8.0793	GO:0044248,cellular catabolic process|GO:0006807,nitrogen compound metabolic process|GO:0043632,modification-dependent macromolecule catabolic process|GO:0044267,cellular protein metabolic process|GO:1901575,organic substance catabolic process|GO:0044265,cellular macromolecule catabolic process|GO:0044260,cellular macromolecule metabolic process|GO:0043161,proteasome-mediated ubiquitin-dependent …	GO:0022624,proteasome accessory complex|GO:0031974,membrane-enclosed lumen|GO:0043229,intracellular organelle|GO:0043227,membrane-bounded organelle|GO:0043226,organelle|GO:0005838,proteasome regulatory particle|GO:0070062,extracellular exosome|GO:0031981,nuclear lumen|GO:0005634,nucleus|GO:0016020,membrane|GO:0031988,membrane-bounded vesicle|GO:0005654,nucleoplasm|GO:0032991,macromolecular comple…	GO:0005488,binding|GO:0005515,protein binding|GO:0046983,protein dimerization activity|GO:0042802,identical protein binding|GO:0042803,protein homodimerization activity	ssc03050,Proteasome|ssc05169,Epstein-Barr virus infection	3	1	0	1	0	15.783	139	By MS/MS		9.4	0	9536000	0
Q29215;A0A4X1UH61;I3LBR7;K9J4W6;A0A4X1UJM9;I3L5Z9	Q29215	tr|Q29215|Q29215_PIG Orf protein (Fragment) OS=Sus scrofa OX=9823 GN=orf PE=2 SV=1;tr|A0A4X1UH61|A0A4X1UH61_PIG Uncharacterized protein OS=Sus scrofa OX=9823 PE=4 SV=1;tr|I3LBR7|I3LBR7_PIG Zinc finger NFX1-type containing 1 OS=Sus scrofa OX=9823 GN=ZNFX1 P	Orf protein (Fragment)	orf	7.8792	GO:0080090,regulation of primary metabolic process|GO:0019222,regulation of metabolic process|GO:0021516,dorsal spinal cord development|GO:0048468,cell development|GO:0021510,spinal cord development|GO:0007610,behavior|GO:0003016,respiratory system process|GO:1901362,organic cyclic compound biosynthetic process|GO:1901360,organic cyclic compound metabolic process|GO:0010604,positive regulation of…	GO:0043234,protein complex|GO:0032991,macromolecular complex|GO:0043231,intracellular membrane-bounded organelle|GO:0005634,nucleus|GO:0044464,cell part|GO:0005623,cell|GO:0005622,intracellular|GO:0043229,intracellular organelle|GO:0005667,transcription factor complex|GO:0044424,intracellular part|GO:0043227,membrane-bounded organelle|GO:0043226,organelle	GO:0001012,RNA polymerase II regulatory region DNA binding|GO:0001158,enhancer sequence-specific DNA binding|GO:0005488,binding|GO:0003676,nucleic acid binding|GO:0003677,DNA binding|GO:1901363,heterocyclic compound binding|GO:0043565,sequence-specific DNA binding|GO:0003705,transcription factor activity, RNA polymerase II distal enhancer sequence-specific binding|GO:0000981,RNA polymerase II tra…	ssc05202,Transcriptional misregulation in cancer	6	1	0	1	0	19.764	173	By MS/MS		8.1	0	0	0
Q0QEQ1;A0A287B465;A0A4X1UZU9;A0A4X1UYH8;A0A287A8M1;I3LDC7	Q0QEQ1	tr|Q0QEQ1|Q0QEQ1_PIG Isocitrate dehydrogenase 1 (Fragment) OS=Sus scrofa OX=9823 GN=IDH1 PE=2 SV=1;tr|A0A287B465|A0A287B465_PIG Isocitrate dehydrogenase [NADP] OS=Sus scrofa OX=9823 GN=IDH1 PE=1 SV=1;tr|A0A4X1UZU9|A0A4X1UZU9_PIG Isocitrate dehydrogenase [N	Isocitrate dehydrogenase 1 (Fragment)	IDH1	7.8058	GO:0019752,carboxylic acid metabolic process|GO:0044723,single-organism carbohydrate metabolic process|GO:0006099,tricarboxylic acid cycle|GO:0009060,aerobic respiration|GO:0044281,small molecule metabolic process|GO:0006091,generation of precursor metabolites and energy|GO:0072350,tricarboxylic acid metabolic process|GO:0006097,glyoxylate cycle|GO:0044699,single-organism process|GO:0044710,singl…	GO:0044464,cell part|GO:0031975,envelope|GO:0043229,intracellular organelle|GO:0043227,membrane-bounded organelle|GO:0043226,organelle|GO:0005737,cytoplasm|GO:0031090,organelle membrane|GO:0016020,membrane|GO:0044444,cytoplasmic part|GO:0005739,mitochondrion|GO:0031988,membrane-bounded vesicle|GO:0031967,organelle envelope|GO:0031966,mitochondrial membrane|GO:1903561,extracellular vesicle|GO:0031…	GO:0043169,cation binding|GO:0043167,ion binding|GO:0016614,oxidoreductase activity, acting on CH-OH group of donors|GO:0016616,oxidoreductase activity, acting on the CH-OH group of donors, NAD or NADP as acceptor|GO:0003824,catalytic activity|GO:0051287,NAD binding|GO:0000287,magnesium ion binding|GO:0036094,small molecule binding|GO:0000166,nucleotide binding|GO:0050662,coenzyme binding|GO:0004…	0	6	1	0	1	0	40.534	359	By MS/MS		3.6	0	15994000	0
A0A481CD17;A0A287AWT9;A0A4X1UQ50;A0A286ZVG1;A0A4X1UQ46	A0A481CD17	tr|A0A481CD17|A0A481CD17_PIG Serine/threonine-protein phosphatase PGAM5, mitochondrial isoform 1 OS=Sus scrofa OX=9823 PE=4 SV=1;tr|A0A287AWT9|A0A287AWT9_PIG PGAM family member 5, mitochondrial serine/threonine protein phosphatase OS=Sus scrofa OX=9823 GN=	Serine/threonine-protein phosphatase PGAM5, mitochondrial isoform 1		7.704	GO:0044238,primary metabolic process|GO:0044710,single-organism metabolic process|GO:0009987,cellular process|GO:0044262,cellular carbohydrate metabolic process|GO:0071704,organic substance metabolic process|GO:0005996,monosaccharide metabolic process|GO:1901135,carbohydrate derivative metabolic process|GO:0006793,phosphorus metabolic process|GO:0019318,hexose metabolic process|GO:0044237,cellula…	0	GO:0019200,carbohydrate kinase activity|GO:0035639,purine ribonucleoside triphosphate binding|GO:0005488,binding|GO:0003873,6-phosphofructo-2-kinase activity|GO:0043167,ion binding|GO:1901363,heterocyclic compound binding|GO:1901265,nucleoside phosphate binding|GO:0001882,nucleoside binding|GO:0043168,anion binding|GO:0008443,phosphofructokinase activity|GO:0000166,nucleotide binding|GO:0016740,t…	ssc00051,Fructose and mannose metabolism|ssc04152,AMPK signaling pathway	5	1	0	1	0	26.457	233	By MS/MS		5.2	0	12413000	0
A0A480VIT5;A0A480QJF0;A0A4X1VH50;A0A4X1VC63;A0A480J4T8;A0A4X1VH45	A0A480VIT5	tr|A0A480VIT5|A0A480VIT5_PIG Cytoplasmic dynein 1 intermediate chain 2 isoform 4 OS=Sus scrofa OX=9823 PE=4 SV=1;tr|A0A480QJF0|A0A480QJF0_PIG Cytoplasmic dynein 1 intermediate chain 2 isoform 4 OS=Sus scrofa OX=9823 PE=4 SV=1;tr|A0A4X1VH50|A0A4X1VH50_PIG W	Cytoplasmic dynein 1 intermediate chain 2 isoform 4		7.6815	GO:0007017,microtubule-based process|GO:0009987,cellular process|GO:0007018,microtubule-based movement|GO:0006928,movement of cell or subcellular component|GO:0044763,single-organism cellular process|GO:0044699,single-organism process|GO:0006810,transport|GO:0043462,regulation of ATPase activity|GO:0051345,positive regulation of hydrolase activity|GO:0030705,cytoskeleton-dependent intracellular t…	GO:0043229,intracellular organelle|GO:0043228,non-membrane-bounded organelle|GO:0030286,dynein complex|GO:0005874,microtubule|GO:0043226,organelle|GO:0005856,cytoskeleton|GO:0031982,vesicle|GO:0005813,centrosome|GO:0005815,microtubule organizing center|GO:0044430,cytoskeletal part|GO:0005875,microtubule associated complex|GO:0005737,cytoplasm|GO:0015630,microtubule cytoskeleton|GO:1902494,catalyt…	GO:0016787,hydrolase activity|GO:0008574,ATP-dependent microtubule motor activity, plus-end-directed|GO:0016818,hydrolase activity, acting on acid anhydrides, in phosphorus-containing anhydrides|GO:0003824,catalytic activity|GO:0045503,dynein light chain binding|GO:0045504,dynein heavy chain binding|GO:0017111,nucleoside-triphosphatase activity|GO:0016817,hydrolase activity, acting on acid anhydr…	ssc04962,Vasopressin-regulated water reabsorption|ssc04145,Phagosome|ssc05132,Salmonella infection	6	1	0	1	0	62.039	551	By MS/MS		2.7	0	5028700	0
A0A4X1V5D5;A0A5G2QFP8;P67985;A0A5G2QW71	A0A4X1V5D5	tr|A0A4X1V5D5|A0A4X1V5D5_PIG Uncharacterized protein OS=Sus scrofa OX=9823 PE=4 SV=1;tr|A0A5G2QFP8|A0A5G2QFP8_PIG 60S ribosomal protein L22 OS=Sus scrofa OX=9823 GN=ICMT PE=1 SV=1;sp|P67985|RL22_PIG 60S ribosomal protein L22 OS=Sus scrofa OX=9823 GN=RPL22	Uncharacterized protein		7.5444	GO:1901566,organonitrogen compound biosynthetic process|GO:0044238,primary metabolic process|GO:0016337,single organismal cell-cell adhesion|GO:0030154,cell differentiation|GO:0046632,alpha-beta T cell differentiation|GO:0042110,T cell activation|GO:0045321,leukocyte activation|GO:0034641,cellular nitrogen compound metabolic process|GO:0032501,multicellular organismal process|GO:0006807,nitrogen …	GO:0022626,cytosolic ribosome|GO:0022625,cytosolic large ribosomal subunit|GO:0043229,intracellular organelle|GO:0043228,non-membrane-bounded organelle|GO:0015934,large ribosomal subunit|GO:0043226,organelle|GO:0005737,cytoplasm|GO:0030529,intracellular ribonucleoprotein complex|GO:0044391,ribosomal subunit|GO:0032991,macromolecular complex|GO:0005840,ribosome|GO:0043232,intracellular non-membran…	GO:1901681,sulfur compound binding|GO:0043168,anion binding|GO:0008201,heparin binding|GO:0097367,carbohydrate derivative binding|GO:0097159,organic cyclic compound binding|GO:0044822,poly(A) RNA binding|GO:0005539,glycosaminoglycan binding|GO:0005198,structural molecule activity|GO:0003735,structural constituent of ribosome|GO:0003723,RNA binding|GO:0003676,nucleic acid binding|GO:0043167,ion bi…	ssc03010,Ribosome	4	1	0	1	0	6.2763	57	By MS/MS		22.8	0	0	0
A0A5G2QNT1;A0A4X1T8E4;K7GKM7;A0A4X1T9A9;F1RZQ7;A0A4X1T8T4;A0A5G2QMU1;K7GNY9;A0A4X1T8S9	A0A5G2QNT1	tr|A0A5G2QNT1|A0A5G2QNT1_PIG Prefoldin subunit 3 OS=Sus scrofa OX=9823 GN=VBP1 PE=1 SV=1;tr|A0A4X1T8E4|A0A4X1T8E4_PIG Prefoldin subunit 3 OS=Sus scrofa OX=9823 GN=VBP1 PE=3 SV=1;tr|K7GKM7|K7GKM7_PIG Prefoldin subunit 3 OS=Sus scrofa OX=9823 GN=VBP1 PE=1 SV	Prefoldin subunit 3	VBP1	7.5353	GO:0060341,regulation of cellular localization|GO:0051049,regulation of transport|GO:0048583,regulation of response to stimulus|GO:0007610,behavior|GO:0032940,secretion by cell|GO:0023052,signaling|GO:1903530,regulation of secretion by cell|GO:0051641,cellular localization|GO:0023051,regulation of signaling|GO:0010646,regulation of cell communication|GO:0050789,regulation of biological process|GO…	GO:0098590,plasma membrane region|GO:0044463,cell projection part|GO:0030425,dendrite|GO:0030424,axon|GO:0005901,caveola|GO:0043229,intracellular organelle|GO:0071944,cell periphery|GO:0044853,plasma membrane raft|GO:0031226,intrinsic component of plasma membrane|GO:0043226,organelle|GO:0031224,intrinsic component of membrane|GO:0005737,cytoplasm|GO:0031982,vesicle|GO:0016023,cytoplasmic, membran…	GO:0004930,G-protein coupled receptor activity|GO:0038023,signaling receptor activity|GO:0060089,molecular transducer activity|GO:0004888,transmembrane signaling receptor activity|GO:0004872,receptor activity|GO:0004871,signal transducer activity|GO:0008227,G-protein coupled amine receptor activity|GO:0004993,G-protein coupled serotonin receptor activity|GO:0030594,neurotransmitter receptor activ…	ssc04020,Calcium signaling pathway|ssc04540,Gap junction|ssc04080,Neuroactive ligand-receptor interaction|ssc04726,Serotonergic synapse|ssc04750,Inflammatory mediator regulation of TRP channels	9	1	0	1	0	18.69	160	By MS/MS		5	0	32740000	0
A0A4X1TCA7;A0A287BEK4;I3LRR4;A0A287AWH6;A0A4X1TE42;A0A480JTE4	A0A4X1TCA7	tr|A0A4X1TCA7|A0A4X1TCA7_PIG Uncharacterized protein OS=Sus scrofa OX=9823 PE=4 SV=1;tr|A0A287BEK4|A0A287BEK4_PIG Uncharacterized protein OS=Sus scrofa OX=9823 GN=NDUFV3 PE=1 SV=1;tr|I3LRR4|I3LRR4_PIG Uncharacterized protein OS=Sus scrofa OX=9823 GN=NDUFV3	Uncharacterized protein		7.5212	0	GO:0044464,cell part|GO:1990204,oxidoreductase complex|GO:0043229,intracellular organelle|GO:0043227,membrane-bounded organelle|GO:0043226,organelle|GO:0005737,cytoplasm|GO:0031090,organelle membrane|GO:0098796,membrane protein complex|GO:0016020,membrane|GO:0098803,respiratory chain complex|GO:0044444,cytoplasmic part|GO:0005739,mitochondrion|GO:0098800,inner mitochondrial membrane protein compl…	0	0	6	1	0	1	0	43.166	423	By MS/MS		3.5	0	9428700	0
A0A480TLN3;A0A480H7R2;A0A480MHI1;A0A480X7S1;A0A4X1SWM8;I3LNL7;A0A4X1SWL9;A0A4X1SWE6;A0A480V4P1;A0A287BKY6;A0A286ZKG5;A0A4X1SWD6;A0A287B0V6;A0A480YA84	A0A480TLN3	tr|A0A480TLN3|A0A480TLN3_PIG Breast cancer anti-estrogen resistance protein 1 isoform 6 OS=Sus scrofa OX=9823 PE=4 SV=1;tr|A0A480H7R2|A0A480H7R2_PIG Breast cancer anti-estrogen resistance protein 1 isoform 5 OS=Sus scrofa OX=9823 PE=4 SV=1;tr|A0A480MHI1|A0	Breast cancer anti-estrogen resistance protein 1 isoform 6		7.4668	GO:0048584,positive regulation of response to stimulus|GO:0048583,regulation of response to stimulus|GO:0007165,signal transduction|GO:0007166,cell surface receptor signaling pathway|GO:0007167,enzyme linked receptor protein signaling pathway|GO:0007169,transmembrane receptor protein tyrosine kinase signaling pathway|GO:0071840,cellular component organization or biogenesis|GO:0051716,cellular res…	GO:0015629,actin cytoskeleton|GO:0031974,membrane-enclosed lumen|GO:0043229,intracellular organelle|GO:0043228,non-membrane-bounded organelle|GO:0043227,membrane-bounded organelle|GO:0043226,organelle|GO:0005856,cytoskeleton|GO:0001726,ruffle|GO:0031981,nuclear lumen|GO:0005730,nucleolus|GO:0005634,nucleus|GO:0016020,membrane|GO:0005737,cytoplasm|GO:0030027,lamellipodium|GO:0031252,cell leading e…	GO:0004871,signal transducer activity|GO:0019900,kinase binding|GO:0019899,enzyme binding|GO:0019901,protein kinase binding|GO:0060089,molecular transducer activity|GO:0005488,binding|GO:0005515,protein binding	0	14	1	0	1	0	77.394	725	By MS/MS		1.7	0	0	0
Q29223	Q29223	sp|Q29223|RL34_PIG 60S ribosomal protein L34 OS=Sus scrofa OX=9823 GN=RPL34 PE=1 SV=3	60S ribosomal protein L34	RPL34	7.2607	GO:0044249,cellular biosynthetic process|GO:0034641,cellular nitrogen compound metabolic process|GO:0006807,nitrogen compound metabolic process|GO:0034645,cellular macromolecule biosynthetic process|GO:1901576,organic substance biosynthetic process|GO:0044267,cellular protein metabolic process|GO:0044260,cellular macromolecule metabolic process|GO:0043043,peptide biosynthetic process|GO:0071704,o…	GO:0005737,cytoplasm|GO:0032991,macromolecular complex|GO:0005840,ribosome|GO:0043232,intracellular non-membrane-bounded organelle|GO:0044464,cell part|GO:0044444,cytoplasmic part|GO:0005623,cell|GO:0030529,intracellular ribonucleoprotein complex|GO:0043229,intracellular organelle|GO:0043228,non-membrane-bounded organelle|GO:0044424,intracellular part|GO:0005622,intracellular|GO:0043226,organelle…	GO:0003735,structural constituent of ribosome|GO:0005198,structural molecule activity|GO:0097159,organic cyclic compound binding|GO:0003723,RNA binding|GO:0003676,nucleic acid binding|GO:1901363,heterocyclic compound binding|GO:0005488,binding	0	1	1	0	1	0	13.293	117	By MS/MS		7.7	0	16440000	0
A0A4X1TBG9;A0A4X1TBA9;A0A480UYR5;A0A480V5X9;F1S402;A0A4X1T9K6;A0A4X1TAU7;A0A4X1T922;A0A4X1TAP8	A0A4X1TBG9	tr|A0A4X1TBG9|A0A4X1TBG9_PIG UBIQUITIN_CONJUGAT_2 domain-containing protein OS=Sus scrofa OX=9823 PE=4 SV=1;tr|A0A4X1TBA9|A0A4X1TBA9_PIG UBIQUITIN_CONJUGAT_2 domain-containing protein OS=Sus scrofa OX=9823 PE=4 SV=1;tr|A0A480UYR5|A0A480UYR5_PIG Baculoviral	UBIQUITIN_CONJUGAT_2 domain-containing protein		7.1958	GO:2001234,negative regulation of apoptotic signaling pathway|GO:2001236,regulation of extrinsic apoptotic signaling pathway|GO:2001237,negative regulation of extrinsic apoptotic signaling pathway|GO:0080090,regulation of primary metabolic process|GO:0019222,regulation of metabolic process|GO:2001233,regulation of apoptotic signaling pathway|GO:0060711,labyrinthine layer development|GO:0048585,ne…	GO:0044464,cell part|GO:0043229,intracellular organelle|GO:0043228,non-membrane-bounded organelle|GO:0005815,microtubule organizing center|GO:0043227,membrane-bounded organelle|GO:0043226,organelle|GO:0005856,cytoskeleton|GO:0031984,organelle subcompartment|GO:0016020,membrane|GO:0000922,spindle pole|GO:0044431,Golgi apparatus part|GO:0044430,cytoskeletal part|GO:0005794,Golgi apparatus|GO:001563…	GO:0019787,ubiquitin-like protein transferase activity|GO:0004866,endopeptidase inhibitor activity|GO:0061135,endopeptidase regulator activity|GO:0061134,peptidase regulator activity|GO:0061650,ubiquitin-like protein conjugating enzyme activity|GO:0061631,ubiquitin conjugating enzyme activity|GO:0003824,catalytic activity|GO:0016740,transferase activity|GO:0030414,peptidase inhibitor activity|GO:…	0	9	1	0	1	0	500.89	4590	By MS/MS		0.3	0	27455000	0
A0A480JX44;A0A480Y0J7;A0A5G2Q932;A0A4X1U330;A0A5G2R7C4;F1SHV8;A0A4X1TXP0	A0A480JX44	tr|A0A480JX44|A0A480JX44_PIG Ubiquitin-protein ligase E3C isoform X1 OS=Sus scrofa OX=9823 PE=4 SV=1;tr|A0A480Y0J7|A0A480Y0J7_PIG Ubiquitin-protein ligase E3C (Fragment) OS=Sus scrofa OX=9823 PE=4 SV=1;tr|A0A5G2Q932|A0A5G2Q932_PIG Ubiquitin protein ligase	Ubiquitin-protein ligase E3C isoform X1		7.1394	GO:0044248,cellular catabolic process|GO:0043632,modification-dependent macromolecule catabolic process|GO:0000209,protein polyubiquitination|GO:0044267,cellular protein metabolic process|GO:1901575,organic substance catabolic process|GO:0044265,cellular macromolecule catabolic process|GO:0044260,cellular macromolecule metabolic process|GO:0071704,organic substance metabolic process|GO:0070647,pr…	GO:0005737,cytoplasm|GO:0044464,cell part|GO:0005623,cell|GO:0005622,intracellular|GO:0044424,intracellular part	GO:0019787,ubiquitin-like protein transferase activity|GO:0003824,catalytic activity|GO:0016740,transferase activity|GO:0004842,ubiquitin-protein transferase activity	ssc04120,Ubiquitin mediated proteolysis	7	1	0	1	0	97.114	861	By MS/MS		1.2	0	0	0
F1S6H7;I3LT03	F1S6H7	tr|F1S6H7|F1S6H7_PIG Origin recognition complex subunit 1 OS=Sus scrofa OX=9823 GN=ORC1 PE=3 SV=3;tr|I3LT03|I3LT03_PIG Origin recognition complex subunit 1 OS=Sus scrofa OX=9823 GN=ORC1 PE=3 SV=3	Origin recognition complex subunit 1	ORC1	7.1276	GO:0080090,regulation of primary metabolic process|GO:0032434,regulation of proteasomal ubiquitin-dependent protein catabolic process|GO:0010965,regulation of mitotic sister chromatid separation|GO:0071840,cellular component organization or biogenesis|GO:0044712,single-organism catabolic process|GO:0044710,single-organism metabolic process|GO:0045787,positive regulation of cell cycle|GO:0006260,D…	GO:0031974,membrane-enclosed lumen|GO:0043229,intracellular organelle|GO:0043228,non-membrane-bounded organelle|GO:0005622,intracellular|GO:0043227,membrane-bounded organelle|GO:0043226,organelle|GO:0005856,cytoskeleton|GO:0005819,spindle|GO:0031981,nuclear lumen|GO:0005634,nucleus|GO:0000922,spindle pole|GO:0005654,nucleoplasm|GO:0044430,cytoskeletal part|GO:0005794,Golgi apparatus|GO:0015630,mi…	GO:0035639,purine ribonucleoside triphosphate binding|GO:0019899,enzyme binding|GO:0005488,binding|GO:0043167,ion binding|GO:1901363,heterocyclic compound binding|GO:1901265,nucleoside phosphate binding|GO:0001882,nucleoside binding|GO:0043168,anion binding|GO:0000166,nucleotide binding|GO:0001883,purine nucleoside binding|GO:0032549,ribonucleoside binding|GO:0017076,purine nucleotide binding|GO:…	ssc04110,Cell cycle	2	1	0	1	0	94.01	830	By MS/MS		1.8	0	5485000	0
A0A4X1SF17;F1SED0;A0A4X1SFV4;A0A287B1V1;A0A4X1SF08	A0A4X1SF17	tr|A0A4X1SF17|A0A4X1SF17_PIG Uncharacterized protein OS=Sus scrofa OX=9823 PE=3 SV=1;tr|F1SED0|F1SED0_PIG Acyl-CoA dehydrogenase short/branched chain OS=Sus scrofa OX=9823 GN=ACADSB PE=1 SV=4;tr|A0A4X1SFV4|A0A4X1SFV4_PIG Uncharacterized protein OS=Sus scro	Uncharacterized protein		7.0653	GO:0044238,primary metabolic process|GO:0006631,fatty acid metabolic process|GO:0006629,lipid metabolic process|GO:0006082,organic acid metabolic process|GO:0044699,single-organism process|GO:0009987,cellular process|GO:0044710,single-organism metabolic process|GO:0019752,carboxylic acid metabolic process|GO:0032787,monocarboxylic acid metabolic process|GO:0071704,organic substance metabolic proc…	GO:0005737,cytoplasm|GO:0043231,intracellular membrane-bounded organelle|GO:0043233,organelle lumen|GO:0044464,cell part|GO:0044444,cytoplasmic part|GO:0031974,membrane-enclosed lumen|GO:0005622,intracellular|GO:0044446,intracellular organelle part|GO:0070013,intracellular organelle lumen|GO:0043229,intracellular organelle|GO:0005739,mitochondrion|GO:0044429,mitochondrial part|GO:0005759,mitochon…	GO:0043168,anion binding|GO:0050662,coenzyme binding|GO:0050660,flavin adenine dinucleotide binding|GO:0097159,organic cyclic compound binding|GO:0052890,oxidoreductase activity, acting on the CH-CH group of donors, with a flavin as acceptor|GO:1901363,heterocyclic compound binding|GO:0000166,nucleotide binding|GO:0036094,small molecule binding|GO:0003824,catalytic activity|GO:0048037,cofactor bi…	ssc00650,Butanoate metabolism|ssc01200,Carbon metabolism|ssc00071,Fatty acid degradation|ssc01100,Metabolic pathways|ssc00280,Valine, leucine and isoleucine degradation|ssc01212,Fatty acid metabolism	5	1	0	1	0	46.801	428	By MS/MS		2.8	0	0	0
W5IDB8;A0A4X1TXD1;A0A5G2R3D6;F1RQC9;A0A4X1TXR4;A0A5G2R263;A0A4X1TXS0;A0A287AF90;A0A5G2QLT3	W5IDB8	tr|W5IDB8|W5IDB8_PIG Mrpl22 OS=Sus scrofa domesticus OX=9825 PE=1 SV=1;tr|A0A4X1TXD1|A0A4X1TXD1_PIG Uncharacterized protein OS=Sus scrofa OX=9823 PE=3 SV=1;tr|A0A5G2R3D6|A0A5G2R3D6_PIG Mitochondrial ribosomal protein L22 OS=Sus scrofa OX=9823 GN=MRPL22 PE=	Mrpl22		7.0041	GO:0044249,cellular biosynthetic process|GO:0034641,cellular nitrogen compound metabolic process|GO:0006807,nitrogen compound metabolic process|GO:0034645,cellular macromolecule biosynthetic process|GO:1901576,organic substance biosynthetic process|GO:0044267,cellular protein metabolic process|GO:0044260,cellular macromolecule metabolic process|GO:0043043,peptide biosynthetic process|GO:0071704,o…	GO:0015934,large ribosomal subunit|GO:0031974,membrane-enclosed lumen|GO:0043229,intracellular organelle|GO:0043228,non-membrane-bounded organelle|GO:0043227,membrane-bounded organelle|GO:0043226,organelle|GO:0005737,cytoplasm|GO:0005739,mitochondrion|GO:0030529,intracellular ribonucleoprotein complex|GO:0005759,mitochondrial matrix|GO:0044429,mitochondrial part|GO:0000315,organellar large riboso…	GO:0097159,organic cyclic compound binding|GO:0044822,poly(A) RNA binding|GO:0005198,structural molecule activity|GO:0003735,structural constituent of ribosome|GO:0003723,RNA binding|GO:0003676,nucleic acid binding|GO:1901363,heterocyclic compound binding|GO:0005488,binding	ssc03010,Ribosome	9	1	0	1	0	13.006	134	By MS/MS		9	0	12206000	0
A0A4X1T876;A0A5G2QT18;I3L5J9;A0A287AD32;A0A5G2R4W5	A0A4X1T876	tr|A0A4X1T876|A0A4X1T876_PIG YTH domain-containing protein OS=Sus scrofa OX=9823 PE=4 SV=1;tr|A0A5G2QT18|A0A5G2QT18_PIG YTH N6-methyladenosine RNA binding protein 2 OS=Sus scrofa OX=9823 GN=YTHDF2 PE=4 SV=1;tr|I3L5J9|I3L5J9_PIG YTH N6-methyladenosine RNA b	YTH domain-containing protein		6.9553	GO:0071704,organic substance metabolic process|GO:0043170,macromolecule metabolic process|GO:0019222,regulation of metabolic process|GO:0043488,regulation of mRNA stability|GO:0043487,regulation of RNA stability|GO:0010608,posttranscriptional regulation of gene expression|GO:0050789,regulation of biological process|GO:0060255,regulation of macromolecule metabolic process|GO:0010467,gene expressio…	GO:0005737,cytoplasm|GO:0035770,ribonucleoprotein granule|GO:0043232,intracellular non-membrane-bounded organelle|GO:0044464,cell part|GO:0000932,P-body|GO:0044444,cytoplasmic part|GO:0005623,cell|GO:0030529,intracellular ribonucleoprotein complex|GO:0043229,intracellular organelle|GO:0043228,non-membrane-bounded organelle|GO:0036464,cytoplasmic ribonucleoprotein granule|GO:0044424,intracellular …	GO:1990247,N6-methyladenosine-containing RNA binding|GO:0097159,organic cyclic compound binding|GO:0044822,poly(A) RNA binding|GO:0003723,RNA binding|GO:0003676,nucleic acid binding|GO:1901363,heterocyclic compound binding|GO:0005488,binding	0	5	1	0	1	0	56.941	530	By MS/MS		2.5	0	17752000	0
A0A4X1W8A3;A0A5G2R6D4;A0A4X1W8P8;A0A5G2R1U6;A0A4X1VHH1;A0A286ZP73;A0A4X1W7H3;F1RTI9;A0A5G2QLY4;A0A4X1W2J9;A0A4X1W7N5;A0A480TQ03;A0A480TAZ5;A0A480T921;A0A480PG19;K7GNV1;K7GLQ2;A0A4X1W2H5;A0A4X1W9M8;A0A480JFY5	A0A4X1W8A3	tr|A0A4X1W8A3|A0A4X1W8A3_PIG Uncharacterized protein OS=Sus scrofa OX=9823 PE=4 SV=1;tr|A0A5G2R6D4|A0A5G2R6D4_PIG SWI/SNF related, matrix associated, actin dependent regulator of chromatin, subfamily a, member 1 OS=Sus scrofa OX=9823 GN=SMARCA1 PE=4 SV=1;t	Uncharacterized protein		6.9451	GO:0032502,developmental process|GO:0043933,macromolecular complex subunit organization|GO:0030154,cell differentiation|GO:0007275,multicellular organism development|GO:0044699,single-organism process|GO:0006325,chromatin organization|GO:0048869,cellular developmental process|GO:0043044,ATP-dependent chromatin remodeling|GO:0016043,cellular component organization|GO:0050789,regulation of biologic…	GO:0031010,ISWI-type complex|GO:0031974,membrane-enclosed lumen|GO:0043229,intracellular organelle|GO:0043228,non-membrane-bounded organelle|GO:0000785,chromatin|GO:0000228,nuclear chromosome|GO:0043227,membrane-bounded organelle|GO:0043226,organelle|GO:0070603,SWI/SNF superfamily-type complex|GO:0031981,nuclear lumen|GO:0005634,nucleus|GO:0044454,nuclear chromosome part|GO:0005694,chromosome|GO:…	GO:0016887,ATPase activity|GO:0035639,purine ribonucleoside triphosphate binding|GO:0031491,nucleosome binding|GO:0044877,macromolecular complex binding|GO:0005488,binding|GO:0003676,nucleic acid binding|GO:0003677,DNA binding|GO:0043167,ion binding|GO:1901363,heterocyclic compound binding|GO:0001883,purine nucleoside binding|GO:0001882,nucleoside binding|GO:0043168,anion binding|GO:0000166,nucle…	0	20	1	0	1	0	85.963	750	By MS/MS		1.3	0	0	0
A0A4X1TEG8;A0A287AV05;A0A5G2QS18;F1SF21;A0A4X1TI12;A0A480QDH4;A0A4X1TEF1;A0A287A6H2	A0A4X1TEG8	tr|A0A4X1TEG8|A0A4X1TEG8_PIG Uncharacterized protein OS=Sus scrofa OX=9823 PE=4 SV=1;tr|A0A287AV05|A0A287AV05_PIG Uncharacterized protein OS=Sus scrofa OX=9823 GN=GOPC PE=4 SV=2;tr|A0A5G2QS18|A0A5G2QS18_PIG PDZ domain-containing protein OS=Sus scrofa OX=98	Uncharacterized protein		6.9451	GO:0022607,cellular component assembly|GO:0008152,metabolic process|GO:0019222,regulation of metabolic process|GO:0070271,protein complex biogenesis|GO:0043933,macromolecular complex subunit organization|GO:0030154,cell differentiation|GO:0048468,cell development|GO:0019953,sexual reproduction|GO:0032501,multicellular organismal process|GO:0007276,gamete generation|GO:0050789,regulation of biolog…	GO:0043234,protein complex|GO:0005794,Golgi apparatus|GO:0032991,macromolecular complex|GO:0043231,intracellular membrane-bounded organelle|GO:0016020,membrane|GO:0044464,cell part|GO:0044444,cytoplasmic part|GO:0005623,cell|GO:0005737,cytoplasm|GO:0043229,intracellular organelle|GO:0071944,cell periphery|GO:0045202,synapse|GO:0005886,plasma membrane|GO:0044424,intracellular part|GO:0005622,intra…	GO:0008022,protein C-terminus binding|GO:0005109,frizzled binding|GO:0030234,enzyme regulator activity|GO:0005102,receptor binding|GO:0030695,GTPase regulator activity|GO:0005488,binding|GO:0005515,protein binding|GO:0001664,G-protein coupled receptor binding|GO:0044325,ion channel binding|GO:0098772,molecular function regulator|GO:0060589,nucleoside-triphosphatase regulator activity|GO:0046983,p…	0	8	1	0	1	0	45.024	408	By MS/MS		2.5	0	0	0
A0A481BY03;I3LF70	A0A481BY03	tr|A0A481BY03|A0A481BY03_PIG Proliferation marker protein Ki-67 isoform X2-like (Fragment) OS=Sus scrofa OX=9823 PE=4 SV=1;tr|I3LF70|I3LF70_PIG Uncharacterized protein OS=Sus scrofa OX=9823 GN=MKI67 PE=4 SV=2	Proliferation marker protein Ki-67 isoform X2-like (Fragment)		6.9331	GO:0006996,organelle organization|GO:0007126,meiotic nuclear division|GO:0051321,meiotic cell cycle|GO:0000003,reproduction|GO:0008283,cell proliferation|GO:0071840,cellular component organization or biogenesis|GO:0009987,cellular process|GO:0000280,nuclear division|GO:0016043,cellular component organization|GO:1903046,meiotic cell cycle process|GO:1902589,single-organism organelle organization|G…	GO:0031974,membrane-enclosed lumen|GO:0043229,intracellular organelle|GO:0043228,non-membrane-bounded organelle|GO:0043227,membrane-bounded organelle|GO:0043226,organelle|GO:0005737,cytoplasm|GO:0031981,nuclear lumen|GO:0005730,nucleolus|GO:0005634,nucleus|GO:0016020,membrane|GO:0005694,chromosome|GO:0000793,condensed chromosome|GO:0000775,chromosome, centromeric region|GO:0098687,chromosomal reg…	GO:0008022,protein C-terminus binding|GO:0003676,nucleic acid binding|GO:0097159,organic cyclic compound binding|GO:0044822,poly(A) RNA binding|GO:0003723,RNA binding|GO:0005515,protein binding|GO:1901363,heterocyclic compound binding|GO:0005488,binding	0	2	1	0	1	0	62.352	576	By MS/MS		1.9	0	0	0
F1SGQ0;A0A4X1SSQ5;A0A480JYZ3;A0A4X1SR90;A0A287A326	F1SGQ0	tr|F1SGQ0|F1SGQ0_PIG Dehydrogenase/reductase 1 OS=Sus scrofa OX=9823 GN=DHRS1 PE=1 SV=1;tr|A0A4X1SSQ5|A0A4X1SSQ5_PIG Uncharacterized protein OS=Sus scrofa OX=9823 PE=4 SV=1;tr|A0A480JYZ3|A0A480JYZ3_PIG Dehydrogenase/reductase SDR family member 1 OS=Sus scr	Dehydrogenase/reductase 1	DHRS1	6.8984	GO:0008152,metabolic process|GO:0044710,single-organism metabolic process|GO:0044699,single-organism process|GO:0055114,oxidation-reduction process	GO:0005783,endoplasmic reticulum|GO:0044464,cell part|GO:0031975,envelope|GO:0043229,intracellular organelle|GO:0043227,membrane-bounded organelle|GO:0043226,organelle|GO:0005737,cytoplasm|GO:0031090,organelle membrane|GO:0016020,membrane|GO:0005740,mitochondrial envelope|GO:0005739,mitochondrion|GO:0031967,organelle envelope|GO:0031966,mitochondrial membrane|GO:0012505,endomembrane system|GO:004…	GO:0003824,catalytic activity|GO:0016491,oxidoreductase activity	0	5	1	0	1	0	34.095	313	By MS/MS		3.2	0	0	0
A0A5G2QX81;A0A5G2QSQ5;A0A5K1TV98;B8XSJ0;A0A4X1V6H7;A0A481A4F4;A0A480YRS8;A0A480RP75;A0A4X1V5W3;A0A4X1V5V8;A0A4X1V2B5	A0A5G2QX81	tr|A0A5G2QX81|A0A5G2QX81_PIG Acylglycerol kinase OS=Sus scrofa OX=9823 GN=AGK PE=1 SV=1;tr|A0A5G2QSQ5|A0A5G2QSQ5_PIG Acylglycerol kinase OS=Sus scrofa OX=9823 GN=AGK PE=1 SV=1;tr|A0A5K1TV98|A0A5K1TV98_PIG Acylglycerol kinase OS=Sus scrofa OX=9823 GN=AGK PE	Acylglycerol kinase	AGK	6.8862	GO:0016310,phosphorylation|GO:0044249,cellular biosynthetic process|GO:0034641,cellular nitrogen compound metabolic process|GO:0006807,nitrogen compound metabolic process|GO:0044699,single-organism process|GO:0006643,membrane lipid metabolic process|GO:1901576,organic substance biosynthetic process|GO:0044710,single-organism metabolic process|GO:0044711,single-organism biosynthetic process|GO:007…	GO:0005737,cytoplasm|GO:0043231,intracellular membrane-bounded organelle|GO:0016020,membrane|GO:0044464,cell part|GO:0044444,cytoplasmic part|GO:0005739,mitochondrion|GO:0005622,intracellular|GO:0043229,intracellular organelle|GO:0005623,cell|GO:0044424,intracellular part|GO:0043227,membrane-bounded organelle|GO:0043226,organelle	GO:0001727,lipid kinase activity|GO:0016772,transferase activity, transferring phosphorus-containing groups|GO:0016301,kinase activity|GO:0001729,ceramide kinase activity|GO:0003824,catalytic activity|GO:0016740,transferase activity|GO:0016773,phosphotransferase activity, alcohol group as acceptor|GO:0003951,NAD+ kinase activity	0	11	1	0	1	0	36.709	329	By MS/MS		3.3	0	0	0
A0A4X1WDP1;K7GMK7;F1SH87;I3LLE0;A0A5G2QLX2;A0A5G2R951;A0A5G2QXS1;A0A4X1WCG3;A0A5G2QTA6;A0A5K1URV9	A0A4X1WDP1	tr|A0A4X1WDP1|A0A4X1WDP1_PIG HTH La-type RNA-binding domain-containing protein OS=Sus scrofa OX=9823 PE=4 SV=1;tr|K7GMK7|K7GMK7_PIG La ribonucleoprotein domain family member 4 OS=Sus scrofa OX=9823 GN=LARP4 PE=1 SV=3;tr|F1SH87|F1SH87_PIG La ribonucleoprote	HTH La-type RNA-binding domain-containing protein		6.8847	GO:0022604,regulation of cell morphogenesis|GO:0022603,regulation of anatomical structure morphogenesis|GO:0051128,regulation of cellular component organization|GO:0009653,anatomical structure morphogenesis|GO:0050789,regulation of biological process|GO:0071840,cellular component organization or biogenesis|GO:0000902,cell morphogenesis|GO:0048869,cellular developmental process|GO:0016043,cellular…	GO:0016020,membrane|GO:0035770,ribonucleoprotein granule|GO:0022627,cytosolic small ribosomal subunit|GO:0044464,cell part|GO:0043229,intracellular organelle|GO:0043228,non-membrane-bounded organelle|GO:0036464,cytoplasmic ribonucleoprotein granule|GO:0022626,cytosolic ribosome|GO:0043226,organelle|GO:0015935,small ribosomal subunit|GO:0005737,cytoplasm|GO:0030529,intracellular ribonucleoprotein …	GO:0097159,organic cyclic compound binding|GO:0044822,poly(A) RNA binding|GO:0005488,binding|GO:0003676,nucleic acid binding|GO:1901363,heterocyclic compound binding|GO:0003723,RNA binding|GO:0008143,poly(A) binding|GO:0070717,poly-purine tract binding|GO:0003727,single-stranded RNA binding	0	10	1	0	1	0	74.616	670	By MS/MS		1.3	0	5850000	0
A0A480WRB6;A0A480XHK5;A0A480LU65;A0A286ZJC7;A0A480Z3D4;A0A480YU56;A0A480LX30;A0A480KP96;A0A480KME4;A0A287B8B5;A0A4X1SMW3;A0A480ULS0;A0A480UCX7;A0A480TZR2;A0A480HF48;A0A480HED5;A0A287ADZ5;A0A5G2Q8N3;A0A287B7R7;A0A4X1SMX5;A0A480M1B9;M3VHA5;A0A4X1SNJ6;A0A286ZV83;A0A480LSQ9;A0A4X1SP83	A0A480WRB6	tr|A0A480WRB6|A0A480WRB6_PIG Protein transport protein sec16 OS=Sus scrofa OX=9823 PE=3 SV=1;tr|A0A480XHK5|A0A480XHK5_PIG Protein transport protein sec16 OS=Sus scrofa OX=9823 PE=3 SV=1;tr|A0A480LU65|A0A480LU65_PIG Protein transport protein sec16 OS=Sus sc	Protein transport protein sec16		6.8662	GO:0019221,cytokine-mediated signaling pathway|GO:0019222,regulation of metabolic process|GO:0048584,positive regulation of response to stimulus|GO:0048583,regulation of response to stimulus|GO:0031349,positive regulation of defense response|GO:0007165,signal transduction|GO:0007166,cell surface receptor signaling pathway|GO:0008063,Toll signaling pathway|GO:1901362,organic cyclic compound biosyn…	GO:0035631,CD40 receptor complex|GO:0009898,cytoplasmic side of plasma membrane|GO:0071944,cell periphery|GO:0098552,side of membrane|GO:0031226,intrinsic component of plasma membrane|GO:0031224,intrinsic component of membrane|GO:0098797,plasma membrane protein complex|GO:0016021,integral component of membrane|GO:0016020,membrane|GO:0098802,plasma membrane receptor complex|GO:0044459,plasma membr…	GO:0005126,cytokine receptor binding|GO:0044389,ubiquitin-like protein ligase binding|GO:0019899,enzyme binding|GO:0008270,zinc ion binding|GO:0019787,ubiquitin-like protein transferase activity|GO:0043169,cation binding|GO:0046914,transition metal ion binding|GO:0043167,ion binding|GO:0016740,transferase activity|GO:0046872,metal ion binding|GO:0032813,tumor necrosis factor receptor superfamily …	0	26	1	0	1	0	199.05	1883	By MS/MS		0.7	0	12849000	0
A0A4X1ULP4;P00346;A0A4X1UJD6;A0A480KJB8;I3LP41;A0A5G2RGL7	A0A4X1ULP4	tr|A0A4X1ULP4|A0A4X1ULP4_PIG Uncharacterized protein OS=Sus scrofa OX=9823 PE=3 SV=1;sp|P00346|MDHM_PIG Malate dehydrogenase, mitochondrial OS=Sus scrofa OX=9823 GN=MDH2 PE=1 SV=2;tr|A0A4X1UJD6|A0A4X1UJD6_PIG Malate dehydrogenase OS=Sus scrofa OX=9823 PE=3	Uncharacterized protein		6.8602	GO:0019752,carboxylic acid metabolic process|GO:0006099,tricarboxylic acid cycle|GO:0009060,aerobic respiration|GO:0044281,small molecule metabolic process|GO:0006091,generation of precursor metabolites and energy|GO:0072350,tricarboxylic acid metabolic process|GO:0044699,single-organism process|GO:0044710,single-organism metabolic process|GO:0071704,organic substance metabolic process|GO:0044238…	0	GO:0016614,oxidoreductase activity, acting on CH-OH group of donors|GO:0016615,malate dehydrogenase activity|GO:0016616,oxidoreductase activity, acting on the CH-OH group of donors, NAD or NADP as acceptor|GO:0003824,catalytic activity|GO:0030060,L-malate dehydrogenase activity|GO:0016491,oxidoreductase activity	0	6	1	0	1	0	30.957	296	By MS/MS		2.4	0	12293000	0
A0A5G2RGJ1;A0A5G2QRW5;A0A480W5U8;A0A480VQA8;A0A480PFW6;A0A4X1URL9;A0A5G2QPS5;A0A480PZB7;A0A480WJZ5;A0A5G2QWT1;A0A480LEG2;A0A480LGS0	A0A5G2RGJ1	tr|A0A5G2RGJ1|A0A5G2RGJ1_PIG FERM, ARH/RhoGEF and pleckstrin domain protein 1 OS=Sus scrofa OX=9823 GN=FARP1 PE=1 SV=1;tr|A0A5G2QRW5|A0A5G2QRW5_PIG FERM, ARH/RhoGEF and pleckstrin domain protein 1 OS=Sus scrofa OX=9823 GN=FARP1 PE=1 SV=1;tr|A0A480W5U8|A0A4	FERM, ARH/RhoGEF and pleckstrin domain protein 1	FARP1	6.8241	GO:0009893,positive regulation of metabolic process|GO:0019222,regulation of metabolic process|GO:0035023,regulation of Rho protein signal transduction|GO:0048583,regulation of response to stimulus|GO:0023052,signaling|GO:0007165,signal transduction|GO:0023051,regulation of signaling|GO:0035556,intracellular signal transduction|GO:0010646,regulation of cell communication|GO:0043087,regulation of …	GO:0005856,cytoskeleton|GO:0043232,intracellular non-membrane-bounded organelle|GO:0044464,cell part|GO:0005623,cell|GO:0005622,intracellular|GO:0043229,intracellular organelle|GO:0043228,non-membrane-bounded organelle|GO:0044424,intracellular part|GO:0043226,organelle	GO:0005089,Rho guanyl-nucleotide exchange factor activity|GO:0005088,Ras guanyl-nucleotide exchange factor activity|GO:0098772,molecular function regulator|GO:0005085,guanyl-nucleotide exchange factor activity	0	12	1	0	1	0	86.453	788	By MS/MS		1.5	0	11686000	0
G3DRF8;F1RFV5;A0A4X1UYL6;A0A5G2R4Y9	G3DRF8	tr|G3DRF8|G3DRF8_PIG Proteasome subunit beta OS=Sus scrofa OX=9823 GN=PSMB6 PE=2 SV=1;tr|F1RFV5|F1RFV5_PIG Proteasome subunit beta OS=Sus scrofa OX=9823 GN=PSMB6 PE=1 SV=2;tr|A0A4X1UYL6|A0A4X1UYL6_PIG Proteasome subunit beta OS=Sus scrofa OX=9823 PE=3 SV=1	Proteasome subunit beta	PSMB6	6.8122	GO:0044248,cellular catabolic process|GO:0043632,modification-dependent macromolecule catabolic process|GO:0044267,cellular protein metabolic process|GO:1901575,organic substance catabolic process|GO:0044265,cellular macromolecule catabolic process|GO:0044260,cellular macromolecule metabolic process|GO:0043161,proteasome-mediated ubiquitin-dependent protein catabolic process|GO:0071704,organic su…	GO:0031974,membrane-enclosed lumen|GO:0043229,intracellular organelle|GO:0043227,membrane-bounded organelle|GO:0043226,organelle|GO:0005737,cytoplasm|GO:0005839,proteasome core complex|GO:0031981,nuclear lumen|GO:0005634,nucleus|GO:0031988,membrane-bounded vesicle|GO:0005654,nucleoplasm|GO:0032991,macromolecular complex|GO:0005794,Golgi apparatus|GO:0031982,vesicle|GO:0012505,endomembrane system|…	GO:0016787,hydrolase activity|GO:0004175,endopeptidase activity|GO:0004298,threonine-type endopeptidase activity|GO:0003824,catalytic activity|GO:0070003,threonine-type peptidase activity|GO:0070011,peptidase activity, acting on L-amino acid peptides|GO:0008233,peptidase activity|GO:0045296,cadherin binding|GO:0005488,binding|GO:0005515,protein binding|GO:0050839,cell adhesion molecule binding	ssc03050,Proteasome	4	1	0	1	0	25.433	239	By MS/MS		4.2	0	0	0
A0A480PPJ0;A0A5G2R0W9;A0A4X1VTP2;A0A5G2QRG6;A0A4X1VY97;A0A480SBA5;F1RGC9;A0A4X1W0L3;A0A4X1VZI2;A0A287B7X9;A0A5G2QHX0;A0A5G2R6X9	A0A480PPJ0	tr|A0A480PPJ0|A0A480PPJ0_PIG 26S proteasome non-ATPase regulatory subunit 13 isoform 1 OS=Sus scrofa OX=9823 PE=4 SV=1;tr|A0A5G2R0W9|A0A5G2R0W9_PIG Proteasome 26S subunit, non-ATPase 13 OS=Sus scrofa OX=9823 GN=PSMD13 PE=1 SV=1;tr|A0A4X1VTP2|A0A4X1VTP2_PIG	26S proteasome non-ATPase regulatory subunit 13 isoform 1		6.7895	GO:0006996,organelle organization|GO:0007126,meiotic nuclear division|GO:0007127,meiosis I|GO:0051321,meiotic cell cycle|GO:0000003,reproduction|GO:0071840,cellular component organization or biogenesis|GO:0009987,cellular process|GO:0000280,nuclear division|GO:0016043,cellular component organization|GO:1903046,meiotic cell cycle process|GO:1902589,single-organism organelle organization|GO:0022402…	GO:0022624,proteasome accessory complex|GO:0043229,intracellular organelle|GO:0000502,proteasome complex|GO:0043227,membrane-bounded organelle|GO:0043226,organelle|GO:0005838,proteasome regulatory particle|GO:0031982,vesicle|GO:0005634,nucleus|GO:0016020,membrane|GO:0031988,membrane-bounded vesicle|GO:0032991,macromolecular complex|GO:1903561,extracellular vesicle|GO:0070062,extracellular exosome…	GO:0005198,structural molecule activity	ssc03050,Proteasome|ssc05169,Epstein-Barr virus infection	12	1	0	1	0	33.338	294	By MS/MS		3.4	0	16194000	0
A0A4X1U4D4;A0A287A096	A0A4X1U4D4	tr|A0A4X1U4D4|A0A4X1U4D4_PIG S1 motif domain-containing protein OS=Sus scrofa OX=9823 PE=4 SV=1;tr|A0A287A096|A0A287A096_PIG Eukaryotic translation initiation factor 2 subunit 1 OS=Sus scrofa OX=9823 GN=EIF2S1 PE=1 SV=1	S1 motif domain-containing protein		6.7665	GO:0080090,regulation of primary metabolic process|GO:0019222,regulation of metabolic process|GO:2000112,regulation of cellular macromolecule biosynthetic process|GO:0031323,regulation of cellular metabolic process|GO:0044249,cellular biosynthetic process|GO:0034641,cellular nitrogen compound metabolic process|GO:0006807,nitrogen compound metabolic process|GO:0034645,cellular macromolecule biosyn…	GO:0010494,cytoplasmic stress granule|GO:0005737,cytoplasm|GO:0035770,ribonucleoprotein granule|GO:0043232,intracellular non-membrane-bounded organelle|GO:0044464,cell part|GO:0044444,cytoplasmic part|GO:0005623,cell|GO:0030529,intracellular ribonucleoprotein complex|GO:0043229,intracellular organelle|GO:0043228,non-membrane-bounded organelle|GO:0036464,cytoplasmic ribonucleoprotein granule|GO:00…	GO:0005488,binding|GO:0097159,organic cyclic compound binding|GO:0008135,translation factor activity, RNA binding|GO:0003723,RNA binding|GO:0003676,nucleic acid binding|GO:1901363,heterocyclic compound binding|GO:0003743,translation initiation factor activity|GO:0044877,macromolecular complex binding|GO:0043021,ribonucleoprotein complex binding|GO:0043022,ribosome binding	0	2	1	0	1	0	36.108	315	By MS/MS		3.8	0	13466000	0
F1RS50;A0A4X1VDR2;A0A4X1VKG6;A0A286ZRE7	F1RS50	tr|F1RS50|F1RS50_PIG OTU deubiquitinase 4 OS=Sus scrofa OX=9823 GN=OTUD4 PE=4 SV=2;tr|A0A4X1VDR2|A0A4X1VDR2_PIG OTU domain-containing protein OS=Sus scrofa OX=9823 PE=4 SV=1;tr|A0A4X1VKG6|A0A4X1VKG6_PIG OTU domain-containing protein OS=Sus scrofa OX=9823 P	OTU deubiquitinase 4	OTUD4	6.7505	GO:0044267,cellular protein metabolic process|GO:0009987,cellular process|GO:0044260,cellular macromolecule metabolic process|GO:0044238,primary metabolic process|GO:0019538,protein metabolic process|GO:0071108,protein K48-linked deubiquitination|GO:0070647,protein modification by small protein conjugation or removal|GO:0070646,protein modification by small protein removal|GO:0006464,cellular pro…	GO:0044425,membrane part|GO:0016021,integral component of membrane|GO:0016020,membrane|GO:0031224,intrinsic component of membrane	GO:0016787,hydrolase activity|GO:0019783,ubiquitin-like protein-specific protease activity|GO:0097159,organic cyclic compound binding|GO:0044822,poly(A) RNA binding|GO:1901363,heterocyclic compound binding|GO:0004843,thiol-dependent ubiquitin-specific protease activity|GO:0003824,catalytic activity|GO:0070011,peptidase activity, acting on L-amino acid peptides|GO:0008234,cysteine-type peptidase a…	0	4	1	0	1	0	121.29	1093	By MS/MS		1.4	0	6428100	0
Q6XGY2;A0A5G2QV44;A0A4X1UAY1;D6QST6;A0A5K1U5Q1;A0A5G2R5W7;A0A4X1UDE2	Q6XGY2	tr|Q6XGY2|Q6XGY2_PIG 2,4-dienoyl-CoA reductase (Fragment) OS=Sus scrofa OX=9823 GN=DECR PE=2 SV=1;tr|A0A5G2QV44|A0A5G2QV44_PIG Uncharacterized protein OS=Sus scrofa OX=9823 GN=DECR1 PE=1 SV=1;tr|A0A4X1UAY1|A0A4X1UAY1_PIG Uncharacterized protein OS=Sus scro	2,4-dienoyl-CoA reductase (Fragment)	DECR	6.7452	GO:0006633,fatty acid biosynthetic process|GO:0006631,fatty acid metabolic process|GO:0006636,unsaturated fatty acid biosynthetic process|GO:0019752,carboxylic acid metabolic process|GO:0044249,cellular biosynthetic process|GO:0044281,small molecule metabolic process|GO:0044283,small molecule biosynthetic process|GO:0072330,monocarboxylic acid biosynthetic process|GO:0044699,single-organism proce…	0	GO:0016628,oxidoreductase activity, acting on the CH-CH group of donors, NAD or NADP as acceptor|GO:0008670,2,4-dienoyl-CoA reductase (NADPH) activity|GO:0016627,oxidoreductase activity, acting on the CH-CH group of donors|GO:0003824,catalytic activity|GO:0005488,binding|GO:0005515,protein binding|GO:0019166,trans-2-enoyl-CoA reductase (NADPH) activity|GO:0005102,receptor binding|GO:0016491,oxido…	ssc04146,Peroxisome	7	1	0	1	0	31.857	296	By MS/MS		4.4	0	5337200	0
A0A4X1UQH6;F1RJN4;A0A4X1UK88;A0A286ZX31	A0A4X1UQH6	tr|A0A4X1UQH6|A0A4X1UQH6_PIG WD_REPEATS_REGION domain-containing protein OS=Sus scrofa OX=9823 PE=4 SV=1;tr|F1RJN4|F1RJN4_PIG Transducin beta like 2 OS=Sus scrofa OX=9823 GN=TBL2 PE=1 SV=1;tr|A0A4X1UK88|A0A4X1UK88_PIG WD_REPEATS_REGION domain-containing pr	WD_REPEATS_REGION domain-containing protein		6.7239	GO:0009991,response to extracellular stimulus|GO:0042594,response to starvation|GO:0034620,cellular response to unfolded protein|GO:0023052,signaling|GO:0007165,signal transduction|GO:0070887,cellular response to chemical stimulus|GO:0042221,response to chemical|GO:0001666,response to hypoxia|GO:0050789,regulation of biological process|GO:0044699,single-organism process|GO:0051716,cellular respon…	GO:0005737,cytoplasm|GO:0005783,endoplasmic reticulum|GO:0044464,cell part|GO:0043229,intracellular organelle|GO:0005623,cell|GO:0005622,intracellular|GO:0044444,cytoplasmic part|GO:0012505,endomembrane system|GO:0044424,intracellular part|GO:0043227,membrane-bounded organelle|GO:0043226,organelle|GO:0043231,intracellular membrane-bounded organelle	GO:0005515,protein binding|GO:0097159,organic cyclic compound binding|GO:0044822,poly(A) RNA binding|GO:0051219,phosphoprotein binding|GO:0019899,enzyme binding|GO:0019901,protein kinase binding|GO:0019900,kinase binding|GO:0003723,RNA binding|GO:0003676,nucleic acid binding|GO:0031369,translation initiation factor binding|GO:1901363,heterocyclic compound binding|GO:0005488,binding	0	4	1	0	1	0	48.897	436	By MS/MS		2.8	0	16756000	0
F1SJ93;A0A4X1TWE4	F1SJ93	tr|F1SJ93|F1SJ93_PIG Reticulocalbin 2 OS=Sus scrofa OX=9823 GN=RCN2 PE=1 SV=4;tr|A0A4X1TWE4|A0A4X1TWE4_PIG Uncharacterized protein OS=Sus scrofa OX=9823 GN=RCN2 PE=4 SV=1	Reticulocalbin 2	RCN2	6.7221	0	GO:0005783,endoplasmic reticulum|GO:0031974,membrane-enclosed lumen|GO:0043229,intracellular organelle|GO:0043228,non-membrane-bounded organelle|GO:0043227,membrane-bounded organelle|GO:0043226,organelle|GO:0005737,cytoplasm|GO:0031981,nuclear lumen|GO:0005730,nucleolus|GO:0005634,nucleus|GO:0012505,endomembrane system|GO:0043231,intracellular membrane-bounded organelle|GO:0043232,intracellular n…	GO:0043169,cation binding|GO:0043167,ion binding|GO:0005488,binding|GO:0046872,metal ion binding|GO:0005509,calcium ion binding	0	2	1	0	1	0	36.669	316	By MS/MS		2.5	0	0	0
A0A480M4M2;I3LL44;A0A4X1U1K2;A0A480ZLH6;A0A287BGP4;A0A5G2RAU1;A0A480N8Z8;A0A480N935;A0A480QS11;A0A286ZIH2;A0A4X1U4E8;A0A4X1U724;A0A480IP95;A0A480WRE6;A0A287BI94;A0A287B765;A0A287AZ78;A0A4X1U6I4;A0A287BAM2;A0A4X1U4A6;A0A4X1U6Z1;A0A4X1U6V3;A0A4X1U6X3;A0A287BK53;A0A4X1U1Q3	A0A480M4M2	tr|A0A480M4M2|A0A480M4M2_PIG IQ motif and SEC7 domain-containing protein 1 isoform X5 OS=Sus scrofa OX=9823 PE=4 SV=1;tr|I3LL44|I3LL44_PIG IQ motif and Sec7 domain 1 OS=Sus scrofa OX=9823 GN=IQSEC1 PE=1 SV=2;tr|A0A4X1U1K2|A0A4X1U1K2_PIG SEC7 domain-contain	IQ motif and SEC7 domain-containing protein 1 isoform X5		6.7192	GO:0051234,establishment of localization|GO:0009893,positive regulation of metabolic process|GO:0019222,regulation of metabolic process|GO:0006810,transport|GO:0048583,regulation of response to stimulus|GO:0030036,actin cytoskeleton organization|GO:0023052,signaling|GO:0007165,signal transduction|GO:0023051,regulation of signaling|GO:0035556,intracellular signal transduction|GO:0010646,regulation…	GO:0005737,cytoplasm|GO:0005794,Golgi apparatus|GO:0031984,organelle subcompartment|GO:0043231,intracellular membrane-bounded organelle|GO:0044444,cytoplasmic part|GO:0005802,trans-Golgi network|GO:0044464,cell part|GO:0043229,intracellular organelle|GO:0005623,cell|GO:0005622,intracellular|GO:0044446,intracellular organelle part|GO:0044431,Golgi apparatus part|GO:0012505,endomembrane system|GO:0…	GO:0098772,molecular function regulator|GO:0005085,guanyl-nucleotide exchange factor activity|GO:0005086,ARF guanyl-nucleotide exchange factor activity	0	25	1	0	1	0	104.92	935	By MS/MS		1.1	0	2619800	0
Q6QAQ9;A0A4X1SIC9;A0A287B5W7;F1S5G4;A0A4X1SH49	Q6QAQ9	tr|Q6QAQ9|Q6QAQ9_PIG Apoptosis-related protein (Fragment) OS=Sus scrofa OX=9823 PE=2 SV=1;tr|A0A4X1SIC9|A0A4X1SIC9_PIG zf-LYAR domain-containing protein OS=Sus scrofa OX=9823 PE=4 SV=1;tr|A0A287B5W7|A0A287B5W7_PIG Cell growth-regulating nucleolar protein O	Apoptosis-related protein (Fragment)		6.715	0	GO:0043231,intracellular membrane-bounded organelle|GO:0031981,nuclear lumen|GO:0043233,organelle lumen|GO:0005634,nucleus|GO:0005730,nucleolus|GO:0044464,cell part|GO:0043232,intracellular non-membrane-bounded organelle|GO:0031974,membrane-enclosed lumen|GO:0005622,intracellular|GO:0044446,intracellular organelle part|GO:0070013,intracellular organelle lumen|GO:0043229,intracellular organelle|GO…	GO:0097159,organic cyclic compound binding|GO:0044822,poly(A) RNA binding|GO:0005488,binding|GO:0003676,nucleic acid binding|GO:1901363,heterocyclic compound binding|GO:0003723,RNA binding	0	5	1	0	1	0	15.428	136	By MS/MS		9.6	0	4369100	0
F1RQC8;A0A4X1TS68;A0A4X1TUA1;A0A286ZWZ7	F1RQC8	tr|F1RQC8|F1RQC8_PIG Gem nuclear organelle associated protein 5 OS=Sus scrofa OX=9823 GN=GEMIN5 PE=4 SV=2;tr|A0A4X1TS68|A0A4X1TS68_PIG WD_REPEATS_REGION domain-containing protein OS=Sus scrofa OX=9823 PE=4 SV=1;tr|A0A4X1TUA1|A0A4X1TUA1_PIG WD_REPEATS_REGIO	Gem nuclear organelle associated protein 5	GEMIN5	6.6748	GO:0022607,cellular component assembly|GO:0080090,regulation of primary metabolic process|GO:0019222,regulation of metabolic process|GO:0043933,macromolecular complex subunit organization|GO:2000112,regulation of cellular macromolecule biosynthetic process|GO:0031323,regulation of cellular metabolic process|GO:0090304,nucleic acid metabolic process|GO:0044249,cellular biosynthetic process|GO:0034…	GO:0032797,SMN complex|GO:0031974,membrane-enclosed lumen|GO:0043229,intracellular organelle|GO:0043227,membrane-bounded organelle|GO:0043226,organelle|GO:0005737,cytoplasm|GO:0016604,nuclear body|GO:0031981,nuclear lumen|GO:0005634,nucleus|GO:0016020,membrane|GO:0005654,nucleoplasm|GO:0044451,nucleoplasm part|GO:0034719,SMN-Sm protein complex|GO:0043234,protein complex|GO:0032991,macromolecular …	GO:0097159,organic cyclic compound binding|GO:0044822,poly(A) RNA binding|GO:0017069,snRNA binding|GO:0003723,RNA binding|GO:0003676,nucleic acid binding|GO:1901363,heterocyclic compound binding|GO:0005488,binding|GO:0030619,U1 snRNA binding|GO:0030621,U4 snRNA binding|GO:0000339,RNA cap binding|GO:0030622,U4atac snRNA binding|GO:0000340,RNA 7-methylguanosine cap binding|GO:0044877,macromolecular…	0	4	1	0	1	0	164.96	1473	By MS/MS		0.6	0	0	0
A0A5G2RAR7;F6PWU7;Q1ACV5;A0A4X1V406;Q1ACV6;A5D9J3;A0A0B8RT32	A0A5G2RAR7	tr|A0A5G2RAR7|A0A5G2RAR7_PIG Transporter 1, ATP binding cassette subfamily B member OS=Sus scrofa OX=9823 GN=TAP1 PE=1 SV=1;tr|F6PWU7|F6PWU7_PIG Transporter 1, ATP binding cassette subfamily B member OS=Sus scrofa OX=9823 GN=TAP1 PE=1 SV=1;tr|Q1ACV5|Q1ACV5	Transporter 1, ATP binding cassette subfamily B member	TAP1	6.6452	GO:0015833,peptide transport|GO:0019883,antigen processing and presentation of endogenous antigen|GO:0048002,antigen processing and presentation of peptide antigen|GO:0044699,single-organism process|GO:0002474,antigen processing and presentation of peptide antigen via MHC class I|GO:0042886,amide transport|GO:0055085,transmembrane transport|GO:0071705,nitrogen compound transport|GO:0071702,organi…	GO:0005783,endoplasmic reticulum|GO:0005789,endoplasmic reticulum membrane|GO:0042175,nuclear outer membrane-endoplasmic reticulum membrane network|GO:0043229,intracellular organelle|GO:0030176,integral component of endoplasmic reticulum membrane|GO:0031301,integral component of organelle membrane|GO:0031300,intrinsic component of organelle membrane|GO:0043227,membrane-bounded organelle|GO:004322…	GO:0035639,purine ribonucleoside triphosphate binding|GO:0015440,peptide-transporting ATPase activity|GO:0005488,binding|GO:0016887,ATPase activity|GO:0046977,TAP binding|GO:0046979,TAP2 binding|GO:0043167,ion binding|GO:1901363,heterocyclic compound binding|GO:0001883,purine nucleoside binding|GO:0001882,nucleoside binding|GO:0043168,anion binding|GO:0042626,ATPase activity, coupled to transmemb…	ssc04612,Antigen processing and presentation|ssc02010,ABC transporters|ssc04145,Phagosome|ssc05340,Primary immunodeficiency|ssc05168,Herpes simplex virus 1 infection	7	1	0	1	0	76.908	710	By MS/MS		1.1	0	0	0
A0A4X1U431;A0A5G2Q9X3;A0A4X1T5Z9;A0A287A6R4;A0A5S8KL32;A0A5G2R6F8;F1RNL4;A0A5G2QYQ0;A0A5G2QM39;Q2EHH7;A0A4X1U451;A0A4X1TKR4;A0A5G2QI00;A0A4X1TI68;P61292;Q2EHH8;A0A4X1T6I4;A0A5G2RCE9;A0A4X1U1C1;A0A481CXK8;A0A286ZL42;A0A4X1U1D1;A0A5G2Q7T5;A0A5S6I1J4;A0A4X1TKA1	A0A4X1U431	tr|A0A4X1U431|A0A4X1U431_PIG Serine/threonine-protein phosphatase OS=Sus scrofa OX=9823 GN=PPP1CC PE=3 SV=1;tr|A0A5G2Q9X3|A0A5G2Q9X3_PIG Serine/threonine-protein phosphatase OS=Sus scrofa OX=9823 GN=PPP1CA PE=1 SV=1;tr|A0A4X1T5Z9|A0A4X1T5Z9_PIG Serine/thre	Serine/threonine-protein phosphatase	PPP1CC	6.6296	GO:2001235,positive regulation of apoptotic signaling pathway|GO:2001236,regulation of extrinsic apoptotic signaling pathway|GO:0019222,regulation of metabolic process|GO:2001233,regulation of apoptotic signaling pathway|GO:0048584,positive regulation of response to stimulus|GO:2001238,positive regulation of extrinsic apoptotic signaling pathway|GO:0032922,circadian regulation of gene expression|…	GO:1903293,phosphatase complex|GO:0031974,membrane-enclosed lumen|GO:0043229,intracellular organelle|GO:0071944,cell periphery|GO:0005623,cell|GO:0043227,membrane-bounded organelle|GO:0043226,organelle|GO:0034708,methyltransferase complex|GO:0005737,cytoplasm|GO:0070062,extracellular exosome|GO:0031981,nuclear lumen|GO:0072357,PTW/PP1 phosphatase complex|GO:0005634,nucleus|GO:0016020,membrane|GO:…	GO:0016787,hydrolase activity|GO:0016791,phosphatase activity|GO:0004722,protein serine/threonine phosphatase activity|GO:0004721,phosphoprotein phosphatase activity|GO:0042578,phosphoric ester hydrolase activity|GO:0003824,catalytic activity|GO:0016788,hydrolase activity, acting on ester bonds|GO:0005488,binding|GO:0050839,cell adhesion molecule binding|GO:0045296,cadherin binding|GO:0098632,pro…	ssc04510,Focal adhesion|ssc04390,Hippo signaling pathway|ssc04910,Insulin signaling pathway|ssc04114,Oocyte meiosis|ssc04921,Oxytocin signaling pathway|ssc04931,Insulin resistance|ssc05205,Proteoglycans in cancer|ssc05031,Amphetamine addiction|ssc04810,Regulation of actin cytoskeleton|ssc04720,Long-term potentiation|ssc04611,Platelet activation|ssc04270,Vascular smooth muscle contraction|ssc05034…	25	1	0	1	0	30.987	270	By MS/MS		3.7	0	52362000	0
F1SIN8;A0A4X1SX80	F1SIN8	tr|F1SIN8|F1SIN8_PIG Serine/threonine kinase 25 OS=Sus scrofa OX=9823 GN=STK25 PE=4 SV=2;tr|A0A4X1SX80|A0A4X1SX80_PIG Protein kinase domain-containing protein OS=Sus scrofa OX=9823 PE=4 SV=1	Serine/threonine kinase 25	STK25	6.6249	GO:0044238,primary metabolic process|GO:0019220,regulation of phosphate metabolic process|GO:0080090,regulation of primary metabolic process|GO:0019222,regulation of metabolic process|GO:0048584,positive regulation of response to stimulus|GO:0048583,regulation of response to stimulus|GO:0032147,activation of protein kinase activity|GO:0007163,establishment or maintenance of cell polarity|GO:00071…	GO:0043231,intracellular membrane-bounded organelle|GO:0005794,Golgi apparatus|GO:0005622,intracellular|GO:0043230,extracellular organelle|GO:0031982,vesicle|GO:0044421,extracellular region part|GO:0043227,membrane-bounded organelle|GO:0044464,cell part|GO:0044444,cytoplasmic part|GO:0005623,cell|GO:0031988,membrane-bounded vesicle|GO:0043229,intracellular organelle|GO:0005576,extracellular regio…	GO:0035639,purine ribonucleoside triphosphate binding|GO:0004672,protein kinase activity|GO:0043167,ion binding|GO:1901363,heterocyclic compound binding|GO:0001883,purine nucleoside binding|GO:0001882,nucleoside binding|GO:0043168,anion binding|GO:0000166,nucleotide binding|GO:0004674,protein serine/threonine kinase activity|GO:0016740,transferase activity|GO:1901265,nucleoside phosphate binding|…	0	2	1	0	1	0	53.509	476	By MS/MS		3.2	0	0	0
A0A480Y0M0;A0A480JXU2;A0A480Z045;A0A480LT97;A0A480LF59;F1SMS9;A0A5G2QA97;A0A480IRB3;A0A287ARE6;A0A4X1U4N9;I3LI00;A0A480LYG0;A0A481ALR4;A0A480Z4J3;A0A480XRS8;A0A481ANE9;A0A480U726;M3VH41;A0A480LFI1;A0A480L956;A0A286ZJG5;A0A0B8RVW3;A0A480Y6I8;A0A480Z393;A0A480TVS1;A0A480JFQ1;A0A481AQ69;A0A480U5W5;A0A480HKX0;A0A480LKQ3;A0A480XP48;A0A286ZRS7	A0A480Y0M0	tr|A0A480Y0M0|A0A480Y0M0_PIG GRB10-interacting GYF protein 2 isoform b OS=Sus scrofa OX=9823 PE=4 SV=1;tr|A0A480JXU2|A0A480JXU2_PIG GRB10-interacting GYF protein 2 isoform b OS=Sus scrofa OX=9823 PE=4 SV=1;tr|A0A480Z045|A0A480Z045_PIG GRB10-interacting GYF	GRB10-interacting GYF protein 2 isoform b		6.6112	0	0	0	0	32	1	0	1	0	132.4	1137	By MS/MS		1.1	0	8712200	0
K9IVQ3;A0A287BEN9;A0A287B3Y2;A0A287AW58;A0A287ATQ0;I3LSU1;A0A287BP90;A0A287BK25	K9IVQ3	tr|K9IVQ3|K9IVQ3_PIG Non-POU domain-containing octamer-binding protein OS=Sus scrofa OX=9823 GN=NONO PE=2 SV=1;tr|A0A287BEN9|A0A287BEN9_PIG Non-POU domain containing octamer binding OS=Sus scrofa OX=9823 GN=NONO PE=1 SV=1;tr|A0A287B3Y2|A0A287B3Y2_PIG Non-P	Non-POU domain-containing octamer-binding protein	NONO	6.6	GO:2001234,negative regulation of apoptotic signaling pathway|GO:0080090,regulation of primary metabolic process|GO:0019222,regulation of metabolic process|GO:2001233,regulation of apoptotic signaling pathway|GO:0048585,negative regulation of response to stimulus|GO:2001141,regulation of RNA biosynthetic process|GO:0048583,regulation of response to stimulus|GO:0043523,regulation of neuron apoptot…	GO:0031974,membrane-enclosed lumen|GO:0043229,intracellular organelle|GO:0043227,membrane-bounded organelle|GO:0043226,organelle|GO:0034399,nuclear periphery|GO:0016604,nuclear body|GO:0031981,nuclear lumen|GO:0005634,nucleus|GO:0016020,membrane|GO:0005654,nucleoplasm|GO:0044451,nucleoplasm part|GO:0016363,nuclear matrix|GO:0042382,paraspeckles|GO:0043231,intracellular membrane-bounded organelle|…	GO:0044212,transcription regulatory region DNA binding|GO:0003676,nucleic acid binding|GO:0005515,protein binding|GO:0097159,organic cyclic compound binding|GO:0044822,poly(A) RNA binding|GO:0003677,DNA binding|GO:0001067,regulatory region nucleic acid binding|GO:0000166,nucleotide binding|GO:0036094,small molecule binding|GO:0042802,identical protein binding|GO:0003723,RNA binding|GO:0001047,cor…	0	8	1	0	1	0	54.103	470	By MS/MS		2.6	0	5928600	0
A0A5G2QLS6;A0A4X1USD5;P79308;A0A4X1UQI3;A0A286ZID2;A0A4X1UTK8	A0A5G2QLS6	tr|A0A5G2QLS6|A0A5G2QLS6_PIG Thymidine kinase OS=Sus scrofa OX=9823 GN=TK1 PE=3 SV=1;tr|A0A4X1USD5|A0A4X1USD5_PIG Thymidine kinase OS=Sus scrofa OX=9823 PE=3 SV=1;tr|P79308|P79308_PIG Thymidine kinase (Fragment) OS=Sus scrofa OX=9823 PE=2 SV=1;tr|A0A4X1UQI	Thymidine kinase	TK1	6.5626	GO:0009893,positive regulation of metabolic process|GO:0019222,regulation of metabolic process|GO:0023052,signaling|GO:0007165,signal transduction|GO:0035556,intracellular signal transduction|GO:0043087,regulation of GTPase activity|GO:0050789,regulation of biological process|GO:0044699,single-organism process|GO:0051716,cellular response to stimulus|GO:0043547,positive regulation of GTPase activ…	GO:0016020,membrane|GO:0044464,cell part|GO:0005623,cell|GO:0005622,intracellular	GO:0005089,Rho guanyl-nucleotide exchange factor activity|GO:0005088,Ras guanyl-nucleotide exchange factor activity|GO:0005085,guanyl-nucleotide exchange factor activity|GO:0017048,Rho GTPase binding|GO:0017016,Ras GTPase binding|GO:0031267,small GTPase binding|GO:0051020,GTPase binding|GO:0019899,enzyme binding|GO:0005515,protein binding|GO:0098772,molecular function regulator|GO:0005488,binding…	0	6	1	0	1	0	9.9194	87	By MS/MS		11.5	0	9606300	0
A0A480V683;A0A5G2QHD4;F1RHH4;A0A5G2QMX3;A0A4X1U8X4;A0A480WY58;A0A480KQ60;A0A4X1U6W2	A0A480V683	tr|A0A480V683|A0A480V683_PIG Replication protein A subunit OS=Sus scrofa OX=9823 PE=3 SV=1;tr|A0A5G2QHD4|A0A5G2QHD4_PIG Replication protein A subunit OS=Sus scrofa OX=9823 GN=RPA1 PE=1 SV=1;tr|F1RHH4|F1RHH4_PIG Replication protein A subunit OS=Sus scrofa O	Replication protein A subunit		6.5482	GO:0019953,sexual reproduction|GO:0090304,nucleic acid metabolic process|GO:0090305,nucleic acid phosphodiester bond hydrolysis|GO:0034641,cellular nitrogen compound metabolic process|GO:0006807,nitrogen compound metabolic process|GO:0040007,growth|GO:0044699,single-organism process|GO:1901361,organic cyclic compound catabolic process|GO:0006139,nucleobase-containing compound metabolic process|GO…	GO:0031974,membrane-enclosed lumen|GO:0016235,aggresome|GO:0043229,intracellular organelle|GO:0043228,non-membrane-bounded organelle|GO:0043227,membrane-bounded organelle|GO:0043226,organelle|GO:0031981,nuclear lumen|GO:0005730,nucleolus|GO:0005634,nucleus|GO:0016020,membrane|GO:0016234,inclusion body|GO:0043231,intracellular membrane-bounded organelle|GO:0043232,intracellular non-membrane-bounde…	GO:0016796,exonuclease activity, active with either ribo- or deoxyribonucleic acids and producing 5'-phosphomonoesters|GO:0043169,cation binding|GO:0008270,zinc ion binding|GO:0003676,nucleic acid binding|GO:0003677,DNA binding|GO:1901363,heterocyclic compound binding|GO:0043565,sequence-specific DNA binding|GO:0008409,5'-3' exonuclease activity|GO:0046914,transition metal ion binding|GO:0004527,…	ssc03008,Ribosome biogenesis in eukaryotes|ssc03018,RNA degradation	8	1	0	1	0	63.232	576	By MS/MS		2.8	0	0	0
A0A4X1SP97;A0A287AG93;I3LSJ4;A0A4X1SPK7;A0A480JG04;A0A4X1SQW2;A0A286ZVS0	A0A4X1SP97	tr|A0A4X1SP97|A0A4X1SP97_PIG CPSF_A domain-containing protein OS=Sus scrofa OX=9823 PE=4 SV=1;tr|A0A287AG93|A0A287AG93_PIG Splicing factor 3B subunit 3 OS=Sus scrofa OX=9823 GN=SF3B3 PE=1 SV=1;tr|I3LSJ4|I3LSJ4_PIG Splicing factor 3b subunit 3 OS=Sus scrofa	CPSF_A domain-containing protein		6.5445	GO:0090304,nucleic acid metabolic process|GO:0034641,cellular nitrogen compound metabolic process|GO:0006807,nitrogen compound metabolic process|GO:0044237,cellular metabolic process|GO:1901360,organic cyclic compound metabolic process|GO:0006139,nucleobase-containing compound metabolic process|GO:0044260,cellular macromolecule metabolic process|GO:0071704,organic substance metabolic process|GO:0…	GO:0043231,intracellular membrane-bounded organelle|GO:0005634,nucleus|GO:0044464,cell part|GO:0005623,cell|GO:0005622,intracellular|GO:0043229,intracellular organelle|GO:0044424,intracellular part|GO:0043227,membrane-bounded organelle|GO:0043226,organelle	GO:0097159,organic cyclic compound binding|GO:0005488,binding|GO:0003676,nucleic acid binding|GO:1901363,heterocyclic compound binding|GO:0003723,RNA binding	0	7	1	0	1	0	104.54	945	By MS/MS		0.8	0	0	0
F1RSR4;A0A4X1T7K6;A0A4X1T9A2;A0A480UUW0	F1RSR4	tr|F1RSR4|F1RSR4_PIG Replication factor C subunit 3 OS=Sus scrofa OX=9823 GN=RFC3 PE=4 SV=2;tr|A0A4X1T7K6|A0A4X1T7K6_PIG AAA domain-containing protein OS=Sus scrofa OX=9823 GN=RFC3 PE=4 SV=1;tr|A0A4X1T9A2|A0A4X1T9A2_PIG AAA domain-containing protein OS=Sus	Replication factor C subunit 3	RFC3	6.5363	GO:0090304,nucleic acid metabolic process|GO:0044249,cellular biosynthetic process|GO:0034641,cellular nitrogen compound metabolic process|GO:0006807,nitrogen compound metabolic process|GO:0034645,cellular macromolecule biosynthetic process|GO:1901360,organic cyclic compound metabolic process|GO:0006139,nucleobase-containing compound metabolic process|GO:0044260,cellular macromolecule metabolic p…	GO:0043234,protein complex|GO:0043228,non-membrane-bounded organelle|GO:0043232,intracellular non-membrane-bounded organelle|GO:0044464,cell part|GO:0043229,intracellular organelle|GO:0005623,cell|GO:0005622,intracellular|GO:0044446,intracellular organelle part|GO:0005663,DNA replication factor C complex|GO:0005657,replication fork|GO:0044424,intracellular part|GO:0032991,macromolecular complex|G…	GO:0008094,DNA-dependent ATPase activity|GO:0016818,hydrolase activity, acting on acid anhydrides, in phosphorus-containing anhydrides|GO:0003676,nucleic acid binding|GO:0042623,ATPase activity, coupled|GO:0097159,organic cyclic compound binding|GO:0016787,hydrolase activity|GO:0017111,nucleoside-triphosphatase activity|GO:0003824,catalytic activity|GO:0016817,hydrolase activity, acting on acid a…	ssc03420,Nucleotide excision repair|ssc03430,Mismatch repair|ssc03030,DNA replication	4	1	0	1	0	34.628	305	By MS/MS		4.6	0	3806200	0
A0A480T9W8;A0A480VNN8;A0A480M4F8;A0A4X1UJB0;A0A287ACY9;A0A480M484;A0A480IGH0	A0A480T9W8	tr|A0A480T9W8|A0A480T9W8_PIG Nuclear envelope pore membrane protein POM 121 isoform X2 OS=Sus scrofa OX=9823 PE=4 SV=1;tr|A0A480VNN8|A0A480VNN8_PIG Nuclear envelope pore membrane protein POM 121 isoform X1 OS=Sus scrofa OX=9823 PE=4 SV=1;tr|A0A480M4F8|A0A4	Nuclear envelope pore membrane protein POM 121 isoform X2		6.5352	GO:0034504,protein localization to nucleus|GO:0015931,nucleobase-containing compound transport|GO:0051169,nuclear transport|GO:0051168,nuclear export|GO:0015833,peptide transport|GO:0008104,protein localization|GO:0051236,establishment of RNA localization|GO:0044699,single-organism process|GO:0042886,amide transport|GO:0070727,cellular macromolecule localization|GO:0006886,intracellular protein t…	GO:0005635,nuclear envelope|GO:0031975,envelope|GO:0043229,intracellular organelle|GO:0005634,nucleus|GO:0043227,membrane-bounded organelle|GO:0043226,organelle|GO:0031224,intrinsic component of membrane|GO:0016021,integral component of membrane|GO:0016020,membrane|GO:0044613,nuclear pore central transport channel|GO:0043657,host cell|GO:0018995,host|GO:0031967,organelle envelope|GO:0012505,endom…	GO:0017056,structural constituent of nuclear pore|GO:0042277,peptide binding|GO:0005048,signal sequence binding|GO:0008139,nuclear localization sequence binding|GO:0005215,transporter activity|GO:0005198,structural molecule activity|GO:0005488,binding|GO:0033218,amide binding|GO:0005487,nucleocytoplasmic transporter activity	0	7	1	0	1	0	50.201	467	By MS/MS		3	0	4768100	0
F1S912;A0A287AWK4;A0A4X1U438;A0A4X1U997;A0A286ZS80;A0A4X1U434	F1S912	tr|F1S912|F1S912_PIG Peptidylprolyl isomerase OS=Sus scrofa OX=9823 GN=FKBP8 PE=1 SV=3;tr|A0A287AWK4|A0A287AWK4_PIG Peptidylprolyl isomerase OS=Sus scrofa OX=9823 GN=FKBP8 PE=1 SV=1;tr|A0A4X1U438|A0A4X1U438_PIG Peptidylprolyl isomerase OS=Sus scrofa OX=982	Peptidylprolyl isomerase	FKBP8	6.521	GO:0080090,regulation of primary metabolic process|GO:0019222,regulation of metabolic process|GO:0048584,positive regulation of response to stimulus|GO:0048583,regulation of response to stimulus|GO:0030509,BMP signaling pathway|GO:0007165,signal transduction|GO:0035264,multicellular organism growth|GO:0007167,enzyme linked receptor protein signaling pathway|GO:1901362,organic cyclic compound bios…	GO:0005783,endoplasmic reticulum|GO:0005789,endoplasmic reticulum membrane|GO:0042175,nuclear outer membrane-endoplasmic reticulum membrane network|GO:0043229,intracellular organelle|GO:0030176,integral component of endoplasmic reticulum membrane|GO:0031301,integral component of organelle membrane|GO:0031300,intrinsic component of organelle membrane|GO:0043227,membrane-bounded organelle|GO:004322…	GO:0016853,isomerase activity|GO:0097159,organic cyclic compound binding|GO:1901363,heterocyclic compound binding|GO:0016859,cis-trans isomerase activity|GO:0003824,catalytic activity|GO:0005528,FK506 binding|GO:0005515,protein binding|GO:0003755,peptidyl-prolyl cis-trans isomerase activity|GO:0008144,drug binding|GO:0005527,macrolide binding|GO:0042802,identical protein binding|GO:0005488,binding	0	6	1	0	1	0	44.545	413	By MS/MS		1.9	0	11510000	0
A0A4X1VY42;A0A481C2Y6;A0A287BA07;A0A4X1VZV6;A0A287AHH9;A0A5G2QJ23;F1SL43;A0A5G2QW25;A0A4X1UXC4;A0A4X1UXF4;A0A4X1UYI3;A0A4X1UYH4;A0A4X1UYG9	A0A4X1VY42	tr|A0A4X1VY42|A0A4X1VY42_PIG Uncharacterized protein OS=Sus scrofa OX=9823 PE=4 SV=1;tr|A0A481C2Y6|A0A481C2Y6_PIG Zinc finger protein 362 isoform X2 OS=Sus scrofa OX=9823 PE=4 SV=1;tr|A0A287BA07|A0A287BA07_PIG Zinc finger protein 362 OS=Sus scrofa OX=9823	Uncharacterized protein		6.5199	0	0	GO:0043169,cation binding|GO:0097159,organic cyclic compound binding|GO:0043167,ion binding|GO:0005488,binding|GO:0003676,nucleic acid binding|GO:0046872,metal ion binding|GO:1901363,heterocyclic compound binding	0	13	1	0	1	0	44.142	403	By MS/MS		2.5	0	9657500	0
Q29361	Q29361	sp|Q29361|RL35_PIG 60S ribosomal protein L35 OS=Sus scrofa OX=9823 GN=RPL35 PE=1 SV=3	60S ribosomal protein L35	RPL35	6.5191	GO:0044238,primary metabolic process|GO:0090304,nucleic acid metabolic process|GO:0044249,cellular biosynthetic process|GO:0034641,cellular nitrogen compound metabolic process|GO:0006807,nitrogen compound metabolic process|GO:0034645,cellular macromolecule biosynthetic process|GO:0000470,maturation of LSU-rRNA|GO:0034660,ncRNA metabolic process|GO:0071840,cellular component organization or biogen…	GO:0022626,cytosolic ribosome|GO:0022625,cytosolic large ribosomal subunit|GO:0043229,intracellular organelle|GO:0043228,non-membrane-bounded organelle|GO:0015934,large ribosomal subunit|GO:0043226,organelle|GO:0005737,cytoplasm|GO:0016020,membrane|GO:0030529,intracellular ribonucleoprotein complex|GO:0044391,ribosomal subunit|GO:0032991,macromolecular complex|GO:0005840,ribosome|GO:0043232,intra…	GO:0005488,binding|GO:0097159,organic cyclic compound binding|GO:0044822,poly(A) RNA binding|GO:0005198,structural molecule activity|GO:0003735,structural constituent of ribosome|GO:0003723,RNA binding|GO:0003676,nucleic acid binding|GO:1901363,heterocyclic compound binding|GO:0003729,mRNA binding	ssc03010,Ribosome	1	1	0	1	0	14.549	123	By MS/MS		8.1	0	16111000	0
A0A287BR32;F1S1J9;A0A4X1T8R5;A0A4X1T8R1;A0A480JK41	A0A287BR32	tr|A0A287BR32|A0A287BR32_PIG Eukaryotic translation initiation factor 3 subunit H OS=Sus scrofa OX=9823 GN=EIF3H PE=3 SV=2;tr|F1S1J9|F1S1J9_PIG Eukaryotic translation initiation factor 3 subunit H OS=Sus scrofa OX=9823 GN=EIF3H PE=1 SV=2;tr|A0A4X1T8R5|A0A4	Eukaryotic translation initiation factor 3 subunit H	EIF3H	6.496	GO:0022607,cellular component assembly|GO:0043933,macromolecular complex subunit organization|GO:0044249,cellular biosynthetic process|GO:0034641,cellular nitrogen compound metabolic process|GO:0006807,nitrogen compound metabolic process|GO:0034645,cellular macromolecule biosynthetic process|GO:0034622,cellular macromolecular complex assembly|GO:1901576,organic substance biosynthetic process|GO:0…	GO:0033290,eukaryotic 48S preinitiation complex|GO:0030529,intracellular ribonucleoprotein complex|GO:0043227,membrane-bounded organelle|GO:0043226,organelle|GO:0005737,cytoplasm|GO:0005852,eukaryotic translation initiation factor 3 complex|GO:0031982,vesicle|GO:0016282,eukaryotic 43S preinitiation complex|GO:0016020,membrane|GO:0070993,translation preinitiation complex|GO:0031988,membrane-bounde…	GO:0005488,binding|GO:0097159,organic cyclic compound binding|GO:0044822,poly(A) RNA binding|GO:0008135,translation factor activity, RNA binding|GO:0003723,RNA binding|GO:0003676,nucleic acid binding|GO:1901363,heterocyclic compound binding|GO:0003743,translation initiation factor activity	ssc05162,Measles|ssc03013,RNA transport	5	1	0	1	0	36.606	324	By MS/MS		5.9	0	7170700	0
A0A4X1UGI9;A0A287B9T3	A0A4X1UGI9	tr|A0A4X1UGI9|A0A4X1UGI9_PIG zf-3CxxC domain-containing protein OS=Sus scrofa OX=9823 PE=4 SV=1;tr|A0A287B9T3|A0A287B9T3_PIG Receptor-transporting protein 4 OS=Sus scrofa OX=9823 GN=RTP4 PE=4 SV=1	zf-3CxxC domain-containing protein		6.4627	GO:0008104,protein localization|GO:0009593,detection of chemical stimulus|GO:0006612,protein targeting to membrane|GO:0061024,membrane organization|GO:0050906,detection of stimulus involved in sensory perception|GO:0050907,detection of chemical stimulus involved in sensory perception|GO:0051641,cellular localization|GO:0050909,sensory perception of taste|GO:0044699,single-organism process|GO:0070…	GO:0005737,cytoplasm|GO:0044464,cell part|GO:0005623,cell|GO:0005622,intracellular|GO:0044424,intracellular part|GO:0016021,integral component of membrane|GO:0016020,membrane|GO:0044425,membrane part|GO:0009986,cell surface|GO:0031224,intrinsic component of membrane	GO:0031849,olfactory receptor binding|GO:0005488,binding|GO:0005515,protein binding|GO:0001664,G-protein coupled receptor binding|GO:0005102,receptor binding	0	2	1	0	1	0	59.725	550	By MS/MS		2.5	0	6428200	0
A0A4X1VDG9;F1SI69;A0A4X1VCL4;A0A287A8L3;A0A287ANT4;A0A4X1VDK6;A0A287A5B1;D5K895;A0A4X1V928;A0A286ZTZ9;A0A4X1V943;A0A287A841;A0A5G2QPA2;A0A4X1VFB1	A0A4X1VDG9	tr|A0A4X1VDG9|A0A4X1VDG9_PIG Uncharacterized protein OS=Sus scrofa OX=9823 PE=4 SV=1;tr|F1SI69|F1SI69_PIG Spermatogenesis associated serine rich 2 like OS=Sus scrofa OX=9823 GN=SPATS2L PE=4 SV=4;tr|A0A4X1VCL4|A0A4X1VCL4_PIG Uncharacterized protein OS=Sus s	Uncharacterized protein		6.455	0	GO:0031974,membrane-enclosed lumen|GO:0043229,intracellular organelle|GO:0043228,non-membrane-bounded organelle|GO:0043227,membrane-bounded organelle|GO:0043226,organelle|GO:0005737,cytoplasm|GO:0031981,nuclear lumen|GO:0005730,nucleolus|GO:0005634,nucleus|GO:0043234,protein complex|GO:0032991,macromolecular complex|GO:0043231,intracellular membrane-bounded organelle|GO:0043232,intracellular non-…	GO:0097159,organic cyclic compound binding|GO:0044822,poly(A) RNA binding|GO:0005488,binding|GO:0003676,nucleic acid binding|GO:1901363,heterocyclic compound binding|GO:0003723,RNA binding	0	14	1	0	1	0	54.114	490	By MS/MS		3.5	0	9200000	0
A0A480X1E1;A0A481AXM2;A0A5G2R6R6;F1RM10;A0A4X1SZR2;A0A480VYR1;A0A480HSV8;A0A286ZQH3;A0A481AUG4;A0A480S8I2;A0A4X1SZZ8;A0A480YKG7;A0A480S9B9;A0A481B1Y9;A0A480LXJ0;A0A480HF06;A0A4X1SYZ1;A0A4X1SY11	A0A480X1E1	tr|A0A480X1E1|A0A480X1E1_PIG Transcription elongation regulator 1 isoform X2 OS=Sus scrofa OX=9823 PE=4 SV=1;tr|A0A481AXM2|A0A481AXM2_PIG Transcription elongation regulator 1 isoform 2 OS=Sus scrofa OX=9823 PE=4 SV=1;tr|A0A5G2R6R6|A0A5G2R6R6_PIG Transcript	Transcription elongation regulator 1 isoform X2		6.4498	GO:0009892,negative regulation of metabolic process|GO:0080090,regulation of primary metabolic process|GO:0009890,negative regulation of biosynthetic process|GO:0031327,negative regulation of cellular biosynthetic process|GO:0031326,regulation of cellular biosynthetic process|GO:0031324,negative regulation of cellular metabolic process|GO:0031323,regulation of cellular metabolic process|GO:009030…	GO:0015629,actin cytoskeleton|GO:0031974,membrane-enclosed lumen|GO:0043229,intracellular organelle|GO:0043228,non-membrane-bounded organelle|GO:0043227,membrane-bounded organelle|GO:0043226,organelle|GO:0005856,cytoskeleton|GO:0044446,intracellular organelle part|GO:0031981,nuclear lumen|GO:0005730,nucleolus|GO:0005634,nucleus|GO:0043231,intracellular membrane-bounded organelle|GO:0043232,intrac…	GO:0001085,RNA polymerase II transcription factor binding|GO:0001191,transcriptional repressor activity, RNA polymerase II transcription factor binding|GO:0070064,proline-rich region binding|GO:0005515,protein binding|GO:0097159,organic cyclic compound binding|GO:0044822,poly(A) RNA binding|GO:0003714,transcription corepressor activity|GO:0008134,transcription factor binding|GO:0003712,transcript…	ssc03040,Spliceosome	18	1	0	1	0	98.368	845	By MS/MS		1.5	0	3914700	0
A0A4X1T2E1;A0A287AG37;I3LPH5;A0A4X1T382	A0A4X1T2E1	tr|A0A4X1T2E1|A0A4X1T2E1_PIG Uncharacterized protein OS=Sus scrofa OX=9823 PE=4 SV=1;tr|A0A287AG37|A0A287AG37_PIG G3BP stress granule assembly factor 2 OS=Sus scrofa OX=9823 GN=G3BP2 PE=1 SV=1;tr|I3LPH5|I3LPH5_PIG G3BP stress granule assembly factor 2 OS=S	Uncharacterized protein		6.4281	GO:0006810,transport|GO:0051179,localization|GO:0051234,establishment of localization|GO:0006996,organelle organization|GO:0071826,ribonucleoprotein complex subunit organization|GO:0022607,cellular component assembly|GO:0043933,macromolecular complex subunit organization|GO:0009987,cellular process|GO:0034063,stress granule assembly|GO:0016043,cellular component organization|GO:0065003,macromolec…	GO:0005737,cytoplasm|GO:0044464,cell part|GO:0005623,cell|GO:0005622,intracellular|GO:0044424,intracellular part|GO:0032991,macromolecular complex|GO:0005829,cytosol|GO:1990904,ribonucleoprotein complex|GO:0030529,intracellular ribonucleoprotein complex|GO:0044444,cytoplasmic part	GO:0097159,organic cyclic compound binding|GO:0044822,poly(A) RNA binding|GO:0000166,nucleotide binding|GO:0036094,small molecule binding|GO:0003723,RNA binding|GO:0003676,nucleic acid binding|GO:1901363,heterocyclic compound binding|GO:1901265,nucleoside phosphate binding|GO:0005488,binding|GO:0003729,mRNA binding	0	4	1	0	1	0	50.745	448	By MS/MS		2.9	0	8773600	0
A0A4X1TFP7;A0A287BAB1;I3LCI4;A0A4X1TDV1;A0A4X1TH39;I3L598;A0A4X1TFM2;A0A0B8RVC9;A0A481CWP9	A0A4X1TFP7	tr|A0A4X1TFP7|A0A4X1TFP7_PIG DZF domain-containing protein OS=Sus scrofa OX=9823 PE=4 SV=1;tr|A0A287BAB1|A0A287BAB1_PIG Zinc finger RNA binding protein OS=Sus scrofa OX=9823 GN=ZFR PE=4 SV=1;tr|I3LCI4|I3LCI4_PIG Zinc finger RNA binding protein OS=Sus scrof	DZF domain-containing protein		6.387	0	GO:0044446,intracellular organelle part|GO:0043231,intracellular membrane-bounded organelle|GO:0031981,nuclear lumen|GO:0043233,organelle lumen|GO:0005634,nucleus|GO:0044464,cell part|GO:0031974,membrane-enclosed lumen|GO:0005622,intracellular|GO:0005654,nucleoplasm|GO:0070013,intracellular organelle lumen|GO:0043229,intracellular organelle|GO:0044428,nuclear part|GO:0005623,cell|GO:0044424,intra…	GO:0005488,binding|GO:0043169,cation binding|GO:0046914,transition metal ion binding|GO:0097159,organic cyclic compound binding|GO:0044822,poly(A) RNA binding|GO:0043167,ion binding|GO:0008270,zinc ion binding|GO:0003676,nucleic acid binding|GO:0046872,metal ion binding|GO:1901363,heterocyclic compound binding|GO:0003723,RNA binding	0	9	1	0	1	0	96.222	889	By MS/MS		1.9	0	5133000	0
Q6ITT4;A0A5S6GAV2;A0A4X1T023	Q6ITT4	sp|Q6ITT4|MAGD1_PIG Melanoma-associated antigen D1 OS=Sus scrofa OX=9823 GN=MAGED1 PE=2 SV=1;tr|A0A5S6GAV2|A0A5S6GAV2_PIG Melanoma-associated antigen D1 OS=Sus scrofa OX=9823 GN=MAGED1 PE=4 SV=1;tr|A0A4X1T023|A0A4X1T023_PIG MAGE domain-containing protein O	Melanoma-associated antigen D1	MAGED1	6.3856	GO:2001235,positive regulation of apoptotic signaling pathway|GO:0032922,circadian regulation of gene expression|GO:0019220,regulation of phosphate metabolic process|GO:0080090,regulation of primary metabolic process|GO:0019222,regulation of metabolic process|GO:2001233,regulation of apoptotic signaling pathway|GO:0048584,positive regulation of response to stimulus|GO:0048583,regulation of respon…	GO:0043229,intracellular organelle|GO:0071944,cell periphery|GO:0000785,chromatin|GO:0043227,membrane-bounded organelle|GO:0043226,organelle|GO:0005737,cytoplasm|GO:0005634,nucleus|GO:0016020,membrane|GO:0005694,chromosome|GO:0005886,plasma membrane|GO:0043234,protein complex|GO:0032991,macromolecular complex|GO:0043231,intracellular membrane-bounded organelle|GO:0043232,intracellular non-membran…	GO:0003713,transcription coactivator activity|GO:0003712,transcription cofactor activity|GO:0000989,transcription factor activity, transcription factor binding|GO:0000988,transcription factor activity, protein binding|GO:0005488,binding|GO:0005515,protein binding|GO:0042802,identical protein binding	ssc04722,Neurotrophin signaling pathway	3	1	0	1	0	86.531	784	By MS/MS		1.9	0	7077200	0
A0A480R636;A0A480VFQ9;A0A480U1S4;A0A480QTW9;B9TSQ5;A0A4X1VAH2;A0A4X1VAG5;A0A191TC51	A0A480R636	tr|A0A480R636|A0A480R636_PIG Protein ABHD16A isoform a OS=Sus scrofa OX=9823 PE=4 SV=1;tr|A0A480VFQ9|A0A480VFQ9_PIG Protein ABHD16A isoform a OS=Sus scrofa OX=9823 PE=4 SV=1;tr|A0A480U1S4|A0A480U1S4_PIG Protein ABHD16A OS=Sus scrofa OX=9823 PE=4 SV=1;tr|A0	Protein ABHD16A isoform a		6.372	0	GO:0016020,membrane	0	0	8	1	0	1	0	38.461	351	By MS/MS		2.6	0	0	0
A0A4X1UF35;A0A4X1UED6;A0A4X1UIA4;A0A4X1UG16;A0A4X1UHX2;A0A287AS98;A0A4X1UEG5;A0A4X1UBQ2;A0A4X1UCD1;A0A287AXY0;A0A4X1UDW3;A0A287A9N9;F1RSE6;A0A4X1UDM7	A0A4X1UF35	tr|A0A4X1UF35|A0A4X1UF35_PIG Uncharacterized protein OS=Sus scrofa OX=9823 PE=3 SV=1;tr|A0A4X1UED6|A0A4X1UED6_PIG Uncharacterized protein OS=Sus scrofa OX=9823 PE=3 SV=1;tr|A0A4X1UIA4|A0A4X1UIA4_PIG Uncharacterized protein OS=Sus scrofa OX=9823 PE=3 SV=1;t	Uncharacterized protein		6.354	GO:0044238,primary metabolic process|GO:0019220,regulation of phosphate metabolic process|GO:0080090,regulation of primary metabolic process|GO:0019222,regulation of metabolic process|GO:0033151,V(D)J recombination|GO:0048468,cell development|GO:1901652,response to peptide|GO:0072359,circulatory system development|GO:0072358,cardiovascular system development|GO:0007165,signal transduction|GO:1902…	GO:0031974,membrane-enclosed lumen|GO:0043229,intracellular organelle|GO:0043227,membrane-bounded organelle|GO:0043226,organelle|GO:0031981,nuclear lumen|GO:0005634,nucleus|GO:0016020,membrane|GO:0005654,nucleoplasm|GO:0070419,nonhomologous end joining complex|GO:0005958,DNA-dependent protein kinase-DNA ligase 4 complex|GO:0043234,protein complex|GO:0032991,macromolecular complex|GO:0043231,intra…	GO:0035639,purine ribonucleoside triphosphate binding|GO:0019899,enzyme binding|GO:0004672,protein kinase activity|GO:0003676,nucleic acid binding|GO:0003677,DNA binding|GO:0043167,ion binding|GO:1901363,heterocyclic compound binding|GO:0001883,purine nucleoside binding|GO:0001882,nucleoside binding|GO:0043168,anion binding|GO:0043566,structure-specific DNA binding|GO:0004677,DNA-dependent protei…	0	14	1	0	1	0	431.94	3838	By MS/MS		0.2	0	0	0
A0A286ZUN9;A0A287BDC0;A0A4X1SVV0;A0A4X1SVK9;A0A287BJQ2	A0A286ZUN9	tr|A0A286ZUN9|A0A286ZUN9_PIG NADH:ubiquinone oxidoreductase core subunit S8 OS=Sus scrofa OX=9823 GN=NDUFS8 PE=1 SV=2;tr|A0A287BDC0|A0A287BDC0_PIG NADH:ubiquinone oxidoreductase core subunit S8 OS=Sus scrofa OX=9823 GN=NDUFS8 PE=1 SV=2;tr|A0A4X1SVV0|A0A4X1	NADH:ubiquinone oxidoreductase core subunit S8	NDUFS8	6.3257	0	0	0	0	5	1	0	1	0	22.156	195	By MS/MS		4.1	0	19633000	0
A0A480XXH8;A0A480JVA5;A0A0B8RTK7;A0A4X1SFF3;A0A287B8Q1;A0A4X1SFV8;A0A4X1SFX3;A0A287A765;A0A4X1SEV2;A0A287AQR4;A0A287AKZ8	A0A480XXH8	tr|A0A480XXH8|A0A480XXH8_PIG Importin-9 OS=Sus scrofa OX=9823 PE=4 SV=1;tr|A0A480JVA5|A0A480JVA5_PIG Importin-9 OS=Sus scrofa OX=9823 PE=4 SV=1;tr|A0A0B8RTK7|A0A0B8RTK7_PIG Importin 9 OS=Sus scrofa domesticus OX=9825 GN=IPO9 PE=4 SV=1;tr|A0A4X1SFF3|A0A4X1S	Importin-9		6.3146	GO:0050808,synapse organization|GO:0032412,regulation of ion transmembrane transporter activity|GO:0051049,regulation of transport|GO:0070588,calcium ion transmembrane transport|GO:1903169,regulation of calcium ion transmembrane transport|GO:0065007,biological regulation|GO:0023052,signaling|GO:0030001,metal ion transport|GO:0034765,regulation of ion transmembrane transport|GO:0072511,divalent in…	GO:0043234,protein complex|GO:1902495,transmembrane transporter complex|GO:0071944,cell periphery|GO:0016021,integral component of membrane|GO:0016020,membrane|GO:1990351,transporter complex|GO:0005623,cell|GO:0044464,cell part|GO:0098797,plasma membrane protein complex|GO:0098796,membrane protein complex|GO:0034704,calcium channel complex|GO:0005891,voltage-gated calcium channel complex|GO:00347…	GO:0005261,cation channel activity|GO:0005262,calcium channel activity|GO:0008331,high voltage-gated calcium channel activity|GO:0015085,calcium ion transmembrane transporter activity|GO:0072509,divalent inorganic cation transmembrane transporter activity|GO:0022843,voltage-gated cation channel activity|GO:0022803,passive transmembrane transporter activity|GO:0046873,metal ion transmembrane trans…	0	11	1	0	1	0	91.465	825	By MS/MS		0.8	0	11288000	0
A0A4X1VYE4;A0A4X1VZN6	A0A4X1VYE4	tr|A0A4X1VYE4|A0A4X1VYE4_PIG Uncharacterized protein OS=Sus scrofa OX=9823 PE=3 SV=1;tr|A0A4X1VZN6|A0A4X1VZN6_PIG Uncharacterized protein OS=Sus scrofa OX=9823 PE=3 SV=1	Uncharacterized protein		6.3102	GO:0022607,cellular component assembly|GO:0009892,negative regulation of metabolic process|GO:0080090,regulation of primary metabolic process|GO:0009890,negative regulation of biosynthetic process|GO:0031327,negative regulation of cellular biosynthetic process|GO:0051246,regulation of protein metabolic process|GO:0031324,negative regulation of cellular metabolic process|GO:0031323,regulation of c…	GO:0043234,protein complex|GO:0005737,cytoplasm|GO:0005622,intracellular|GO:0015934,large ribosomal subunit|GO:0005840,ribosome|GO:0043232,intracellular non-membrane-bounded organelle|GO:0044464,cell part|GO:0044444,cytoplasmic part|GO:0005623,cell|GO:0044391,ribosomal subunit|GO:0044446,intracellular organelle part|GO:0043229,intracellular organelle|GO:0043228,non-membrane-bounded organelle|GO:0…	GO:0003735,structural constituent of ribosome|GO:0005198,structural molecule activity|GO:0005488,binding|GO:0097159,organic cyclic compound binding|GO:0003723,RNA binding|GO:0003676,nucleic acid binding|GO:1901363,heterocyclic compound binding|GO:0003729,mRNA binding	0	2	1	0	1	0	23.709	204	By MS/MS		5.9	0	3425400	0
A0A5G2Q9D1;A0A4X1WD97;A0A4X1W7R2;F1SSN9	A0A5G2Q9D1	tr|A0A5G2Q9D1|A0A5G2Q9D1_PIG DLG associated protein 5 OS=Sus scrofa OX=9823 GN=DLGAP5 PE=4 SV=1;tr|A0A4X1WD97|A0A4X1WD97_PIG Uncharacterized protein OS=Sus scrofa OX=9823 PE=4 SV=1;tr|A0A4X1W7R2|A0A4X1W7R2_PIG Uncharacterized protein OS=Sus scrofa OX=9823	DLG associated protein 5	DLGAP5	6.2965	GO:0023052,signaling|GO:0022607,cellular component assembly|GO:0070271,protein complex biogenesis|GO:0043933,macromolecular complex subunit organization|GO:0006470,protein dephosphorylation|GO:0006807,nitrogen compound metabolic process|GO:0071840,cellular component organization or biogenesis|GO:0044267,cellular protein metabolic process|GO:0044260,cellular macromolecule metabolic process|GO:0071…	GO:0005856,cytoskeleton|GO:0005737,cytoplasm|GO:0015630,microtubule cytoskeleton|GO:0043228,non-membrane-bounded organelle|GO:0043232,intracellular non-membrane-bounded organelle|GO:0044464,cell part|GO:0005623,cell|GO:0005815,microtubule organizing center|GO:0044446,intracellular organelle part|GO:0043229,intracellular organelle|GO:0044430,cytoskeletal part|GO:0044424,intracellular part|GO:00056…	GO:0016787,hydrolase activity|GO:0016791,phosphatase activity|GO:0016788,hydrolase activity, acting on ester bonds|GO:0042578,phosphoric ester hydrolase activity|GO:0003824,catalytic activity|GO:0004721,phosphoprotein phosphatase activity	0	4	1	0	1	0	87.287	770	By MS/MS		1.7	0	3118200	0
A0A5G2R2V8;A0A4X1SHD5;D0G6Y0;A0A4X1SI12;I3LE12;I3LJY8;A0A4X1SHZ3	A0A5G2R2V8	tr|A0A5G2R2V8|A0A5G2R2V8_PIG Hydroxysteroid 17-beta dehydrogenase 12 OS=Sus scrofa OX=9823 GN=HSD17B12 PE=1 SV=1;tr|A0A4X1SHD5|A0A4X1SHD5_PIG Uncharacterized protein OS=Sus scrofa OX=9823 PE=4 SV=1;tr|D0G6Y0|D0G6Y0_PIG Hydroxysteroid (17-beta) dehydrogenas	Hydroxysteroid 17-beta dehydrogenase 12	HSD17B12	6.2583	GO:0030155,regulation of cell adhesion|GO:0050789,regulation of biological process|GO:0044699,single-organism process|GO:0044710,single-organism metabolic process|GO:0045785,positive regulation of cell adhesion|GO:0016043,cellular component organization|GO:0065007,biological regulation|GO:0071840,cellular component organization or biogenesis|GO:0043062,extracellular structure organization|GO:0048…	GO:0044421,extracellular region part|GO:0005576,extracellular region|GO:0005578,proteinaceous extracellular matrix|GO:0031012,extracellular matrix	GO:1901681,sulfur compound binding|GO:0043168,anion binding|GO:0097367,carbohydrate derivative binding|GO:0043167,ion binding|GO:0005539,glycosaminoglycan binding|GO:0003824,catalytic activity|GO:0044877,macromolecular complex binding|GO:0005488,binding|GO:0005515,protein binding|GO:0032403,protein complex binding|GO:0005518,collagen binding|GO:0008201,heparin binding|GO:0001968,fibronectin bindi…	0	7	1	0	1	0	30.6	276	By MS/MS		3.3	0	0	0
A0A4X1V1A9;P05027;A0A5S6HMA0	A0A4X1V1A9	tr|A0A4X1V1A9|A0A4X1V1A9_PIG Sodium/potassium-transporting ATPase subunit beta OS=Sus scrofa OX=9823 PE=3 SV=1;sp|P05027|AT1B1_PIG Sodium/potassium-transporting ATPase subunit beta-1 OS=Sus scrofa OX=9823 GN=ATP1B1 PE=1 SV=2;tr|A0A5S6HMA0|A0A5S6HMA0_PIG So	Sodium/potassium-transporting ATPase subunit beta		6.2524	GO:1903273,regulation of sodium ion export|GO:0008104,protein localization|GO:1903276,regulation of sodium ion export from cell|GO:0019222,regulation of metabolic process|GO:1903275,positive regulation of sodium ion export|GO:0051049,regulation of transport|GO:1903278,positive regulation of sodium ion export from cell|GO:1903279,regulation of calcium:sodium antiporter activity|GO:0048583,regulati…	GO:0098590,plasma membrane region|GO:0005887,integral component of plasma membrane|GO:0044421,extracellular region part|GO:0014704,intercalated disc|GO:0005890,sodium:potassium-exchanging ATPase complex|GO:0071944,cell periphery|GO:0090533,cation-transporting ATPase complex|GO:0042383,sarcolemma|GO:0043227,membrane-bounded organelle|GO:0043226,organelle|GO:0030054,cell junction|GO:0045177,apical …	GO:0016887,ATPase activity|GO:0019899,enzyme binding|GO:0044877,macromolecular complex binding|GO:0008047,enzyme activator activity|GO:0060590,ATPase regulator activity|GO:0098772,molecular function regulator|GO:0042625,ATPase coupled ion transmembrane transporter activity|GO:0042626,ATPase activity, coupled to transmembrane movement of substances|GO:0016820,hydrolase activity, acting on acid anh…	ssc04973,Carbohydrate digestion and absorption|ssc04978,Mineral absorption|ssc04911,Insulin secretion|ssc04972,Pancreatic secretion|ssc04974,Protein digestion and absorption|ssc04919,Thyroid hormone signaling pathway|ssc04918,Thyroid hormone synthesis|ssc04960,Aldosterone-regulated sodium reabsorption|ssc04961,Endocrine and other factor-regulated calcium reabsorption|ssc04971,Gastric acid secreti…	3	1	0	1	0	31.908	275	By MS/MS		5.1	0	8416600	0
A0A4X1URB0;A0A287BL77;A0A4X1USY0;A0A5G2QKY3;A0A4X1UV17;F1S8H4	A0A4X1URB0	tr|A0A4X1URB0|A0A4X1URB0_PIG Uncharacterized protein OS=Sus scrofa OX=9823 PE=4 SV=1;tr|A0A287BL77|A0A287BL77_PIG O-sialoglycoprotein endopeptidase OS=Sus scrofa OX=9823 GN=OSGEP PE=1 SV=1;tr|A0A4X1USY0|A0A4X1USY0_PIG Probable tRNA N6-adenosine threonylcar	Uncharacterized protein		6.2484	GO:0009451,RNA modification|GO:0090304,nucleic acid metabolic process|GO:0034641,cellular nitrogen compound metabolic process|GO:0006807,nitrogen compound metabolic process|GO:0034660,ncRNA metabolic process|GO:0002949,tRNA threonylcarbamoyladenosine modification|GO:1901360,organic cyclic compound metabolic process|GO:0034470,ncRNA processing|GO:0006139,nucleobase-containing compound metabolic pr…	GO:0043234,protein complex|GO:0032991,macromolecular complex|GO:0000408,EKC/KEOPS complex|GO:0044464,cell part|GO:0005623,cell|GO:0005622,intracellular|GO:0044424,intracellular part|GO:0031974,membrane-enclosed lumen|GO:0043229,intracellular organelle|GO:0071944,cell periphery|GO:0043227,membrane-bounded organelle|GO:0043226,organelle|GO:0016607,nuclear speck|GO:0016604,nuclear body|GO:0031981,nu…	GO:0043169,cation binding|GO:0061711,N(6)-L-threonylcarbamoyladenine synthase|GO:0043167,ion binding|GO:0003824,catalytic activity|GO:0016740,transferase activity|GO:0016746,transferase activity, transferring acyl groups|GO:0016747,transferase activity, transferring acyl groups other than amino-acyl groups|GO:0046872,metal ion binding|GO:0005488,binding	0	6	1	0	1	0	32.667	302	By MS/MS		3.6	0	8059000	0
A0A480PV12;A0A480TFF8;A0A480TC99;A0A480TMM5;A0A480PXB3;A0A480MAQ6;A0A480LWQ8;A0A480TIG9;A0A480N4W8;A0A4X1SXQ5;A0A480TCT8;A0A480PTU4;A0A287AKI9;A0A480V3W8;F1S458;A0A4X1SXP1;A0A287A3Q5	A0A480PV12	tr|A0A480PV12|A0A480PV12_PIG Lysine--tRNA ligase isoform 2 OS=Sus scrofa OX=9823 PE=4 SV=1;tr|A0A480TFF8|A0A480TFF8_PIG Lysine--tRNA ligase OS=Sus scrofa OX=9823 PE=4 SV=1;tr|A0A480TC99|A0A480TC99_PIG Lysine--tRNA ligase OS=Sus scrofa OX=9823 PE=4 SV=1;tr|	Lysine--tRNA ligase isoform 2		6.2387	GO:0044238,primary metabolic process|GO:0006430,lysyl-tRNA aminoacylation|GO:0019752,carboxylic acid metabolic process|GO:0090304,nucleic acid metabolic process|GO:0044249,cellular biosynthetic process|GO:0034641,cellular nitrogen compound metabolic process|GO:0006807,nitrogen compound metabolic process|GO:0044281,small molecule metabolic process|GO:0034645,cellular macromolecule biosynthetic pro…	GO:0005856,cytoskeleton|GO:0005737,cytoplasm|GO:0015630,microtubule cytoskeleton|GO:0043231,intracellular membrane-bounded organelle|GO:0043232,intracellular non-membrane-bounded organelle|GO:0044464,cell part|GO:0044444,cytoplasmic part|GO:0005739,mitochondrion|GO:0005622,intracellular|GO:0043229,intracellular organelle|GO:0043228,non-membrane-bounded organelle|GO:0005623,cell|GO:0044424,intrace…	GO:0035639,purine ribonucleoside triphosphate binding|GO:0005488,binding|GO:0003676,nucleic acid binding|GO:0043167,ion binding|GO:1901363,heterocyclic compound binding|GO:1901265,nucleoside phosphate binding|GO:0001882,nucleoside binding|GO:0043168,anion binding|GO:0004812,aminoacyl-tRNA ligase activity|GO:0000166,nucleotide binding|GO:0001883,purine nucleoside binding|GO:0032549,ribonucleoside …	ssc00970,Aminoacyl-tRNA biosynthesis	17	1	0	1	0	52.481	460	By MS/MS		2.8	0	9374000	0
F1RLV7;A0A4X1SEB3	F1RLV7	tr|F1RLV7|F1RLV7_PIG Tripartite motif containing 22 OS=Sus scrofa OX=9823 GN=TRIM22 PE=4 SV=2;tr|A0A4X1SEB3|A0A4X1SEB3_PIG Uncharacterized protein OS=Sus scrofa OX=9823 GN=LOC733579 PE=4 SV=1	Tripartite motif containing 22	TRIM22	6.2378	GO:0044248,cellular catabolic process|GO:0006807,nitrogen compound metabolic process|GO:0044267,cellular protein metabolic process|GO:0044260,cellular macromolecule metabolic process|GO:0032446,protein modification by small protein conjugation|GO:0009615,response to virus|GO:0070647,protein modification by small protein conjugation or removal|GO:0071704,organic substance metabolic process|GO:0045…	GO:0044464,cell part|GO:0005623,cell|GO:0005622,intracellular	GO:0043169,cation binding|GO:0046914,transition metal ion binding|GO:0043167,ion binding|GO:0005488,binding|GO:0046872,metal ion binding|GO:0008270,zinc ion binding|GO:0019787,ubiquitin-like protein transferase activity|GO:0003824,catalytic activity|GO:0016740,transferase activity|GO:0004842,ubiquitin-protein transferase activity	0	2	1	0	1	0	56.696	491	By MS/MS		2.2	0	8167300	0
A0A480ZHR4;A0A480ZIM0;A0A480JA70;A0A4X1VSD1;F1RQH5	A0A480ZHR4	tr|A0A480ZHR4|A0A480ZHR4_PIG Unconventional myosin-VIIb isoform X3 OS=Sus scrofa OX=9823 PE=3 SV=1;tr|A0A480ZIM0|A0A480ZIM0_PIG Unconventional myosin-VIIb isoform X3 OS=Sus scrofa OX=9823 PE=3 SV=1;tr|A0A480JA70|A0A480JA70_PIG Unconventional myosin-VIIb OS	Unconventional myosin-VIIb isoform X3		6.2371	0	GO:0005856,cytoskeleton|GO:0043232,intracellular non-membrane-bounded organelle|GO:0044464,cell part|GO:0005623,cell|GO:0005622,intracellular|GO:0043229,intracellular organelle|GO:0043228,non-membrane-bounded organelle|GO:0044424,intracellular part|GO:0043226,organelle	0	0	5	1	0	1	0	149.62	1312	By MS/MS		1.4	0	8269900	0
A0A0F7CTC3;A0A4X1U0A7;A0A5G2QYH9;A0A5G2QJU0;Q865A4;A0A287ABT2;A0A287BKF1	A0A0F7CTC3	tr|A0A0F7CTC3|A0A0F7CTC3_PIG Double-stranded RNA-dependent protein kinase (Fragment) OS=Sus scrofa OX=9823 GN=PKR PE=2 SV=1;tr|A0A4X1U0A7|A0A4X1U0A7_PIG Uncharacterized protein OS=Sus scrofa OX=9823 PE=4 SV=1;tr|A0A5G2QYH9|A0A5G2QYH9_PIG Eukaryotic transla	Double-stranded RNA-dependent protein kinase (Fragment)	PKR	6.2332	GO:0019220,regulation of phosphate metabolic process|GO:0080090,regulation of primary metabolic process|GO:0019222,regulation of metabolic process|GO:0048584,positive regulation of response to stimulus|GO:0048583,regulation of response to stimulus|GO:0032147,activation of protein kinase activity|GO:0043933,macromolecular complex subunit organization|GO:0007165,signal transduction|GO:2000736,regul…	GO:0005737,cytoplasm|GO:0016020,membrane|GO:0044464,cell part|GO:0005623,cell|GO:0005622,intracellular|GO:0044444,cytoplasmic part|GO:0044424,intracellular part|GO:0048471,perinuclear region of cytoplasm	GO:0097159,organic cyclic compound binding|GO:0044822,poly(A) RNA binding|GO:0003725,double-stranded RNA binding|GO:0003723,RNA binding|GO:0003676,nucleic acid binding|GO:1901363,heterocyclic compound binding|GO:0005488,binding|GO:0003824,catalytic activity|GO:0016773,phosphotransferase activity, alcohol group as acceptor|GO:0016772,transferase activity, transferring phosphorus-containing groups|…	0	7	1	0	1	0	20.355	181	By MS/MS		5	0	4629900	0
A0A4X1U851;A0A481BDH7;A0A480Y064;A7UIU7;H9BYW4;G1FJ20;A0A4X1U7F9;A0A0B8RW53;F1S0N2	A0A4X1U851	tr|A0A4X1U851|A0A4X1U851_PIG CoA_binding domain-containing protein OS=Sus scrofa OX=9823 PE=4 SV=1;tr|A0A481BDH7|A0A481BDH7_PIG ATP-citrate synthase isoform 3 OS=Sus scrofa OX=9823 PE=4 SV=1;tr|A0A480Y064|A0A480Y064_PIG ATP-citrate synthase isoform 4 OS=Su	CoA_binding domain-containing protein		6.2299	GO:0044238,primary metabolic process|GO:0044710,single-organism metabolic process|GO:0015980,energy derivation by oxidation of organic compounds|GO:0006082,organic acid metabolic process|GO:0044699,single-organism process|GO:0009987,cellular process|GO:0044763,single-organism cellular process|GO:0019752,carboxylic acid metabolic process|GO:0071704,organic substance metabolic process|GO:0006099,tr…	GO:0005737,cytoplasm|GO:0043231,intracellular membrane-bounded organelle|GO:0044464,cell part|GO:0043229,intracellular organelle|GO:0005739,mitochondrion|GO:0005622,intracellular|GO:0044444,cytoplasmic part|GO:0005623,cell|GO:0044424,intracellular part|GO:0043227,membrane-bounded organelle|GO:0043226,organelle|GO:0043233,organelle lumen|GO:0031974,membrane-enclosed lumen|GO:0044446,intracellular …	GO:0035639,purine ribonucleoside triphosphate binding|GO:0005488,binding|GO:0043167,ion binding|GO:1901363,heterocyclic compound binding|GO:1901265,nucleoside phosphate binding|GO:0001882,nucleoside binding|GO:0043168,anion binding|GO:0000166,nucleotide binding|GO:0032561,guanyl ribonucleotide binding|GO:0001883,purine nucleoside binding|GO:0032549,ribonucleoside binding|GO:0004774,succinate-CoA …	ssc01100,Metabolic pathways|ssc00020,Citrate cycle (TCA cycle)|ssc01200,Carbon metabolism|ssc00640,Propanoate metabolism	9	1	0	1	0	110.87	1012	By MS/MS		0.9	0	0	0
A0A4X1TV19;A0A286ZID4;F1RKH4;A0A4X1TQ51	A0A4X1TV19	tr|A0A4X1TV19|A0A4X1TV19_PIG SHSP domain-containing protein OS=Sus scrofa OX=9823 PE=3 SV=1;tr|A0A286ZID4|A0A286ZID4_PIG Heat shock protein family B (small) member 8 OS=Sus scrofa OX=9823 GN=HSPB8 PE=3 SV=2;tr|F1RKH4|F1RKH4_PIG Heat shock protein beta-8 OS	SHSP domain-containing protein		6.2227	GO:0099640,axo-dendritic protein transport|GO:0099641,anterograde axonal protein transport|GO:0019220,regulation of phosphate metabolic process|GO:0080090,regulation of primary metabolic process|GO:0019222,regulation of metabolic process|GO:0016310,phosphorylation|GO:0031323,regulation of cellular metabolic process|GO:0008104,protein localization|GO:0030705,cytoskeleton-dependent intracellular tr…	GO:0005856,cytoskeleton|GO:0005737,cytoplasm|GO:0005819,spindle|GO:0043228,non-membrane-bounded organelle|GO:0043231,intracellular membrane-bounded organelle|GO:0043232,intracellular non-membrane-bounded organelle|GO:0005634,nucleus|GO:0044464,cell part|GO:0005623,cell|GO:0005622,intracellular|GO:0044446,intracellular organelle part|GO:0043229,intracellular organelle|GO:0044430,cytoskeletal part|…	GO:0044183,protein binding involved in protein folding|GO:0005488,binding|GO:0005515,protein binding|GO:0046983,protein dimerization activity|GO:0042802,identical protein binding|GO:0042803,protein homodimerization activity	ssc04010,MAPK signaling pathway|ssc05146,Amoebiasis|ssc04370,VEGF signaling pathway|ssc05169,Epstein-Barr virus infection	4	1	0	1	0	21.686	196	By MS/MS		6.6	0	8550600	0
B0LY43;M3UZ54;B2CZF5;A0A4X1T6L4;A0A481CEX7	B0LY43	tr|B0LY43|B0LY43_PIG Monocarboxylic acid transporter 1 (Fragment) OS=Sus scrofa OX=9823 PE=2 SV=1;tr|M3UZ54|M3UZ54_PIG Monocarboxylate transporter 1 OS=Sus scrofa OX=9823 GN=SLC16A1 PE=1 SV=1;tr|B2CZF5|B2CZF5_PIG Monocarboxylate transporter 1 OS=Sus scrofa	Monocarboxylic acid transporter 1 (Fragment)		6.2171	GO:0090087,regulation of peptide transport|GO:0008104,protein localization|GO:0051046,regulation of secretion|GO:0051049,regulation of transport|GO:0007610,behavior|GO:0006820,anion transport|GO:0071840,cellular component organization or biogenesis|GO:0044710,single-organism metabolic process|GO:0046879,hormone secretion|GO:0033036,macromolecule localization|GO:0015718,monocarboxylic acid transpo…	GO:0043229,intracellular organelle|GO:0043228,non-membrane-bounded organelle|GO:0005815,microtubule organizing center|GO:0031226,intrinsic component of plasma membrane|GO:0043226,organelle|GO:0031224,intrinsic component of membrane|GO:0005856,cytoskeleton|GO:0031982,vesicle|GO:0005813,centrosome|GO:0016021,integral component of membrane|GO:0016020,membrane|GO:0044444,cytoplasmic part|GO:0005739,m…	GO:0022891,substrate-specific transmembrane transporter activity|GO:0022892,substrate-specific transporter activity|GO:0005342,organic acid transmembrane transporter activity|GO:0015129,lactate transmembrane transporter activity|GO:0008028,monocarboxylic acid transmembrane transporter activity|GO:0005215,transporter activity|GO:0008509,anion transmembrane transporter activity|GO:0022857,transmemb…	0	5	1	0	1	0	34.222	309	By MS/MS		3.9	0	7360500	0
Q06A96;A0A4X1UTT7	Q06A96	tr|Q06A96|Q06A96_PIG RU2B OS=Sus scrofa OX=9823 GN=SNRPB2 PE=2 SV=1;tr|A0A4X1UTT7|A0A4X1UTT7_PIG Uncharacterized protein OS=Sus scrofa OX=9823 PE=4 SV=1	RU2B	SNRPB2	6.212	GO:0090304,nucleic acid metabolic process|GO:0034641,cellular nitrogen compound metabolic process|GO:0006807,nitrogen compound metabolic process|GO:0044237,cellular metabolic process|GO:1901360,organic cyclic compound metabolic process|GO:0006139,nucleobase-containing compound metabolic process|GO:0044260,cellular macromolecule metabolic process|GO:0071704,organic substance metabolic process|GO:0…	GO:0031974,membrane-enclosed lumen|GO:0043229,intracellular organelle|GO:0043228,non-membrane-bounded organelle|GO:0043227,membrane-bounded organelle|GO:0043226,organelle|GO:0005737,cytoplasm|GO:0044446,intracellular organelle part|GO:0031981,nuclear lumen|GO:0005730,nucleolus|GO:0005634,nucleus|GO:0030529,intracellular ribonucleoprotein complex|GO:0005654,nucleoplasm|GO:0032991,macromolecular co…	GO:0097159,organic cyclic compound binding|GO:0044822,poly(A) RNA binding|GO:0000166,nucleotide binding|GO:0036094,small molecule binding|GO:0017069,snRNA binding|GO:0003723,RNA binding|GO:0003676,nucleic acid binding|GO:1901363,heterocyclic compound binding|GO:1901265,nucleoside phosphate binding|GO:0005488,binding|GO:0030619,U1 snRNA binding|GO:0005515,protein binding|GO:0035613,RNA stem-loop b…	ssc03040,Spliceosome	2	1	0	1	0	25.468	225	By MS/MS		4.9	0	0	0
A0A4X1SDR8;A0A287BED1	A0A4X1SDR8	tr|A0A4X1SDR8|A0A4X1SDR8_PIG Uncharacterized protein OS=Sus scrofa OX=9823 PE=4 SV=1;tr|A0A287BED1|A0A287BED1_PIG Prefoldin subunit 1 OS=Sus scrofa OX=9823 GN=PFDN1 PE=1 SV=1	Uncharacterized protein		6.1957	GO:0044267,cellular protein metabolic process|GO:0006457,protein folding|GO:0044260,cellular macromolecule metabolic process|GO:0044238,primary metabolic process|GO:0019538,protein metabolic process|GO:0009987,cellular process|GO:0044237,cellular metabolic process|GO:0043170,macromolecule metabolic process|GO:0071704,organic substance metabolic process|GO:0008152,metabolic process|GO:0006996,orga…	GO:0043234,protein complex|GO:0032991,macromolecular complex|GO:0016272,prefoldin complex|GO:0005737,cytoplasm|GO:0044464,cell part|GO:0005623,cell|GO:0005622,intracellular|GO:0044424,intracellular part	GO:0044183,protein binding involved in protein folding|GO:0005515,protein binding|GO:0051082,unfolded protein binding|GO:0005488,binding	0	2	1	0	1	0	14.237	122	By MS/MS		8.2	0	16809000	0
A0A287BTG0;A0A4X1W058;Q27HK4;A0A4X1VUX7;A0A4X1VZH6;A0A5S6G1W3	A0A287BTG0	tr|A0A287BTG0|A0A287BTG0_PIG Metaxin-1 OS=Sus scrofa OX=9823 GN=MTX1 PE=4 SV=2;tr|A0A4X1W058|A0A4X1W058_PIG Uncharacterized protein OS=Sus scrofa OX=9823 PE=4 SV=1;sp|Q27HK4|MTX1_PIG Metaxin-1 OS=Sus scrofa OX=9823 GN=MTX1 PE=2 SV=1;tr|A0A4X1VUX7|A0A4X1VUX	Metaxin-1	MTX1	6.1915	GO:0008104,protein localization|GO:0051649,establishment of localization in cell|GO:0051641,cellular localization|GO:0071840,cellular component organization or biogenesis|GO:0044699,single-organism process|GO:0070727,cellular macromolecule localization|GO:0006886,intracellular protein transport|GO:0016043,cellular component organization|GO:0007005,mitochondrion organization|GO:0071702,organic sub…	GO:0044464,cell part|GO:0031975,envelope|GO:0043229,intracellular organelle|GO:0043227,membrane-bounded organelle|GO:0043226,organelle|GO:0031224,intrinsic component of membrane|GO:0005737,cytoplasm|GO:0031090,organelle membrane|GO:0016021,integral component of membrane|GO:0016020,membrane|GO:0044444,cytoplasmic part|GO:0005739,mitochondrion|GO:0031968,organelle outer membrane|GO:0098588,bounding…	0	0	6	1	0	1	0	33.726	300	By MS/MS		3.3	0	0	0
A0A5S6IF30;A0A4X1UUB1;P60982	A0A5S6IF30	tr|A0A5S6IF30|A0A5S6IF30_PIG Destrin OS=Sus scrofa OX=9823 GN=DSTN PE=1 SV=1;tr|A0A4X1UUB1|A0A4X1UUB1_PIG ADF-H domain-containing protein OS=Sus scrofa OX=9823 PE=3 SV=1;sp|P60982|DEST_PIG Destrin OS=Sus scrofa OX=9823 GN=DSTN PE=1 SV=3	Destrin	DSTN	6.1719	GO:0022604,regulation of cell morphogenesis|GO:0022603,regulation of anatomical structure morphogenesis|GO:0043933,macromolecular complex subunit organization|GO:0030036,actin cytoskeleton organization|GO:0051128,regulation of cellular component organization|GO:0009653,anatomical structure morphogenesis|GO:0043241,protein complex disassembly|GO:0050789,regulation of biological process|GO:0044699,…	GO:0098590,plasma membrane region|GO:0015629,actin cytoskeleton|GO:0031974,membrane-enclosed lumen|GO:0043229,intracellular organelle|GO:0043228,non-membrane-bounded organelle|GO:0005622,intracellular|GO:0043227,membrane-bounded organelle|GO:0043226,organelle|GO:0034399,nuclear periphery|GO:0001726,ruffle|GO:0031981,nuclear lumen|GO:0005634,nucleus|GO:0016020,membrane|GO:0016363,nuclear matrix|GO…	GO:0003779,actin binding|GO:0005488,binding|GO:0005515,protein binding|GO:0008092,cytoskeletal protein binding|GO:0051015,actin filament binding|GO:0044877,macromolecular complex binding|GO:0032403,protein complex binding	ssc04810,Regulation of actin cytoskeleton|ssc04360,Axon guidance|ssc05133,Pertussis|ssc04666,Fc gamma R-mediated phagocytosis	3	1	0	1	0	18.117	159	By MS/MS		7.5	0	0	0
A0A4X1TX84;I3LTQ6;A0A4X1TZX9;A0A287AHF5;A0A480IUJ2	A0A4X1TX84	tr|A0A4X1TX84|A0A4X1TX84_PIG Uncharacterized protein OS=Sus scrofa OX=9823 PE=4 SV=1;tr|I3LTQ6|I3LTQ6_PIG Sidoreflexin OS=Sus scrofa OX=9823 GN=SFXN3 PE=3 SV=3;tr|A0A4X1TZX9|A0A4X1TZX9_PIG Sidoreflexin OS=Sus scrofa OX=9823 PE=3 SV=1;tr|A0A287AHF5|A0A287AH	Uncharacterized protein		6.1677	#N/A	#N/A	#N/A	#N/A	5	1	0	1	0	32.419	293	By MS/MS		4.4	0	4634500	0
A0A5G2QXW2;A0A4X1TMM6;A0A5G2QJV7;A0A4X1TI58;A0A5G2QCA2;A0A4X1TMM1;F1SEE2;A0A4X1TMH4;A0A287B0M8	A0A5G2QXW2	tr|A0A5G2QXW2|A0A5G2QXW2_PIG GPN-loop GTPase OS=Sus scrofa OX=9823 GN=GPN1 PE=3 SV=1;tr|A0A4X1TMM6|A0A4X1TMM6_PIG GPN-loop GTPase OS=Sus scrofa OX=9823 PE=3 SV=1;tr|A0A5G2QJV7|A0A5G2QJV7_PIG GPN-loop GTPase OS=Sus scrofa OX=9823 GN=GPN1 PE=3 SV=1;tr|A0A4X1	GPN-loop GTPase	GPN1	6.1591	GO:0044700,single organism signaling|GO:0051716,cellular response to stimulus|GO:0050896,response to stimulus|GO:0009987,cellular process|GO:0044763,single-organism cellular process|GO:0050794,regulation of cellular process|GO:0065007,biological regulation|GO:0023052,signaling|GO:0007165,signal transduction|GO:0008152,metabolic process|GO:0007154,cell communication|GO:0035556,intracellular signal…	GO:0044464,cell part|GO:0005623,cell|GO:0005622,intracellular|GO:0031974,membrane-enclosed lumen|GO:0043229,intracellular organelle|GO:0043227,membrane-bounded organelle|GO:0043226,organelle|GO:0005737,cytoplasm|GO:0031981,nuclear lumen|GO:0005634,nucleus|GO:0043657,host cell|GO:0005739,mitochondrion|GO:0005654,nucleoplasm|GO:0044216,other organism cell|GO:0018995,host|GO:0044217,other organism p…	GO:0035639,purine ribonucleoside triphosphate binding|GO:0005488,binding|GO:0043167,ion binding|GO:1901363,heterocyclic compound binding|GO:1901265,nucleoside phosphate binding|GO:0001882,nucleoside binding|GO:0043168,anion binding|GO:0016462,pyrophosphatase activity|GO:0000166,nucleotide binding|GO:0032561,guanyl ribonucleotide binding|GO:0001883,purine nucleoside binding|GO:0032549,ribonucleosi…	0	9	1	0	1	0	31.577	278	By MS/MS		4	0	0	0
I3LUI1;A0A4X1SJ49	I3LUI1	tr|I3LUI1|I3LUI1_PIG Uncharacterized protein OS=Sus scrofa OX=9823 GN=IGFN1 PE=4 SV=3;tr|A0A4X1SJ49|A0A4X1SJ49_PIG Uncharacterized protein OS=Sus scrofa OX=9823 PE=4 SV=1	Uncharacterized protein	IGFN1	6.1472	0	GO:0005737,cytoplasm|GO:0043231,intracellular membrane-bounded organelle|GO:0043232,intracellular non-membrane-bounded organelle|GO:0044444,cytoplasmic part|GO:0005634,nucleus|GO:0044464,cell part|GO:0031674,I band|GO:0005623,cell|GO:0005622,intracellular|GO:0030016,myofibril|GO:0030017,sarcomere|GO:0043229,intracellular organelle|GO:0043228,non-membrane-bounded organelle|GO:0044422,organelle par…	0	0	2	1	0	1	0	137.01	1253	By MS/MS		1	0	13537000	0
A0A4X1T1E2;A0A287AM13	A0A4X1T1E2	tr|A0A4X1T1E2|A0A4X1T1E2_PIG HTH La-type RNA-binding domain-containing protein OS=Sus scrofa OX=9823 PE=4 SV=1;tr|A0A287AM13|A0A287AM13_PIG La-related protein 4B isoform 1 OS=Sus scrofa OX=9823 GN=LARP4B PE=4 SV=2	HTH La-type RNA-binding domain-containing protein		6.145	GO:0034250,positive regulation of cellular amide metabolic process|GO:0080090,regulation of primary metabolic process|GO:0019222,regulation of metabolic process|GO:0009891,positive regulation of biosynthetic process|GO:0051246,regulation of protein metabolic process|GO:0031325,positive regulation of cellular metabolic process|GO:0031323,regulation of cellular metabolic process|GO:0043043,peptide …	GO:0035770,ribonucleoprotein granule|GO:0031974,membrane-enclosed lumen|GO:0043229,intracellular organelle|GO:0043228,non-membrane-bounded organelle|GO:0036464,cytoplasmic ribonucleoprotein granule|GO:0043227,membrane-bounded organelle|GO:0043226,organelle|GO:0005737,cytoplasm|GO:0031981,nuclear lumen|GO:0005730,nucleolus|GO:0005634,nucleus|GO:0016020,membrane|GO:0030529,intracellular ribonucleop…	GO:0097159,organic cyclic compound binding|GO:0044822,poly(A) RNA binding|GO:0005488,binding|GO:0003676,nucleic acid binding|GO:1901363,heterocyclic compound binding|GO:0003723,RNA binding	0	2	1	0	1	0	79.963	728	By MS/MS		1.2	0	4730600	0
A0A480LD68;A0A480KUD7;A0A480KN11;A0A480V6F7;A0A4X1TI48;A0A5G2QXD8;F1SMV6;A0A4X1THD1;A0A480JGI4;A0A480E602	A0A480LD68	tr|A0A480LD68|A0A480LD68_PIG Nucleolin OS=Sus scrofa OX=9823 PE=4 SV=1;tr|A0A480KUD7|A0A480KUD7_PIG Nucleolin OS=Sus scrofa OX=9823 PE=4 SV=1;tr|A0A480KN11|A0A480KN11_PIG Nucleolin OS=Sus scrofa OX=9823 PE=4 SV=1;tr|A0A480V6F7|A0A480V6F7_PIG Nucleolin OS=S	Nucleolin		6.1443	0	0	GO:0097159,organic cyclic compound binding|GO:0000166,nucleotide binding|GO:0036094,small molecule binding|GO:0005488,binding|GO:0003676,nucleic acid binding|GO:1901363,heterocyclic compound binding|GO:1901265,nucleoside phosphate binding|GO:0003723,RNA binding	0	10	1	0	1	0	55.849	511	By MS/MS		1.8	0	12491000	0
A0A4X1V8T4;A0A287BQW3	A0A4X1V8T4	tr|A0A4X1V8T4|A0A4X1V8T4_PIG H15 domain-containing protein OS=Sus scrofa OX=9823 PE=3 SV=1;tr|A0A287BQW3|A0A287BQW3_PIG H1 histone family member 0 OS=Sus scrofa OX=9823 GN=H1F0 PE=1 SV=1	H15 domain-containing protein		6.1435	GO:0034728,nucleosome organization|GO:0071103,DNA conformation change|GO:0022607,cellular component assembly|GO:0070271,protein complex biogenesis|GO:0043933,macromolecular complex subunit organization|GO:0016043,cellular component organization|GO:0031497,chromatin assembly|GO:0034622,cellular macromolecular complex assembly|GO:0071840,cellular component organization or biogenesis|GO:0071824,prot…	GO:0044815,DNA packaging complex|GO:0043229,intracellular organelle|GO:0043228,non-membrane-bounded organelle|GO:0000785,chromatin|GO:0000786,nucleosome|GO:0043227,membrane-bounded organelle|GO:0043226,organelle|GO:0005634,nucleus|GO:0005694,chromosome|GO:0043234,protein complex|GO:0032991,macromolecular complex|GO:0043231,intracellular membrane-bounded organelle|GO:0043232,intracellular non-memb…	GO:0097159,organic cyclic compound binding|GO:0005488,binding|GO:0003676,nucleic acid binding|GO:0003677,DNA binding|GO:1901363,heterocyclic compound binding	0	2	1	0	1	0	20.891	194	By MS/MS		6.7	0	11370000	0
A0A286ZP57;I3LA63;A0A4X1W7P6;I3LCC2;A0A4X1W5F1;A0A286ZVJ4	A0A286ZP57	tr|A0A286ZP57|A0A286ZP57_PIG Methionyl-tRNA synthetase OS=Sus scrofa OX=9823 GN=MARS1 PE=1 SV=1;tr|I3LA63|I3LA63_PIG Methionyl-tRNA synthetase OS=Sus scrofa OX=9823 GN=MARS1 PE=3 SV=2;tr|A0A4X1W7P6|A0A4X1W7P6_PIG Uncharacterized protein OS=Sus scrofa OX=98	Methionyl-tRNA synthetase	MARS1	6.1422	GO:0044238,primary metabolic process|GO:0006431,methionyl-tRNA aminoacylation|GO:0019752,carboxylic acid metabolic process|GO:0090304,nucleic acid metabolic process|GO:0044249,cellular biosynthetic process|GO:0034641,cellular nitrogen compound metabolic process|GO:0006807,nitrogen compound metabolic process|GO:0044281,small molecule metabolic process|GO:0034645,cellular macromolecule biosynthetic…	GO:0005737,cytoplasm|GO:0005829,cytosol|GO:0044464,cell part|GO:0005623,cell|GO:0005622,intracellular|GO:0044444,cytoplasmic part|GO:0044424,intracellular part	GO:0035639,purine ribonucleoside triphosphate binding|GO:0005488,binding|GO:0000166,nucleotide binding|GO:1901363,heterocyclic compound binding|GO:1901265,nucleoside phosphate binding|GO:0001882,nucleoside binding|GO:0043168,anion binding|GO:0004812,aminoacyl-tRNA ligase activity|GO:0043167,ion binding|GO:0001883,purine nucleoside binding|GO:0032549,ribonucleoside binding|GO:0017076,purine nucleo…	0	6	1	0	1	0	97.192	862	By MS/MS		0.9	0	7981200	0
A0A481D2B2;A0A4X1W3C3;A0A4X1W901;A0A286ZU24;F1RJF7;A0A4X1W9A1;A0A287ACL1;A0A286ZSR6;A0A4X1WAD6;A0A287A0Q2	A0A481D2B2	tr|A0A481D2B2|A0A481D2B2_PIG 45 kDa calcium-binding protein isoform 2 OS=Sus scrofa OX=9823 PE=4 SV=1;tr|A0A4X1W3C3|A0A4X1W3C3_PIG Uncharacterized protein OS=Sus scrofa OX=9823 PE=4 SV=1;tr|A0A4X1W901|A0A4X1W901_PIG Uncharacterized protein OS=Sus scrofa OX	45 kDa calcium-binding protein isoform 2		6.1324	GO:0032502,developmental process|GO:0009987,cellular process|GO:0048869,cellular developmental process|GO:0030154,cell differentiation|GO:0044767,single-organism developmental process|GO:0044763,single-organism cellular process|GO:0045444,fat cell differentiation|GO:0044699,single-organism process	GO:0031974,membrane-enclosed lumen|GO:0043229,intracellular organelle|GO:0043227,membrane-bounded organelle|GO:0043226,organelle|GO:0005737,cytoplasm|GO:0070062,extracellular exosome|GO:0016020,membrane|GO:0031988,membrane-bounded vesicle|GO:0044431,Golgi apparatus part|GO:0005794,Golgi apparatus|GO:0005796,Golgi lumen|GO:0012505,endomembrane system|GO:1903561,extracellular vesicle|GO:0031982,ves…	GO:0043169,cation binding|GO:0043167,ion binding|GO:0005488,binding|GO:0046872,metal ion binding|GO:0005509,calcium ion binding	0	10	1	0	1	0	40.981	355	By MS/MS		2.5	0	8112400	0
Q2QLE3;A0A480T0X9	Q2QLE3	sp|Q2QLE3|TES_PIG Testin OS=Sus scrofa OX=9823 GN=TES PE=3 SV=1;tr|A0A480T0X9|A0A480T0X9_PIG Testin isoform 1 OS=Sus scrofa OX=9823 PE=4 SV=1	Testin	TES	6.1315	GO:0042127,regulation of cell proliferation|GO:0008285,negative regulation of cell proliferation|GO:0008283,cell proliferation|GO:0009987,cellular process|GO:0050794,regulation of cellular process|GO:0065007,biological regulation|GO:0044699,single-organism process|GO:0048519,negative regulation of biological process|GO:0050789,regulation of biological process|GO:0048523,negative regulation of cel…	GO:0005737,cytoplasm|GO:0070161,anchoring junction|GO:0044464,cell part|GO:0005623,cell|GO:0005622,intracellular|GO:0005912,adherens junction|GO:0044424,intracellular part|GO:0005924,cell-substrate adherens junction|GO:0005925,focal adhesion|GO:0030054,cell junction|GO:0030055,cell-substrate junction	GO:0043169,cation binding|GO:0046914,transition metal ion binding|GO:0043167,ion binding|GO:0005488,binding|GO:0046872,metal ion binding|GO:0008270,zinc ion binding	0	2	1	0	1	0	47.947	421	By MS/MS		2.1	0	3888300	0
A0A480N4X7;A0A4X1W9P1;P49171;A0A4X1W9E1	A0A480N4X7	tr|A0A480N4X7|A0A480N4X7_PIG 40S ribosomal protein S26 OS=Sus scrofa OX=9823 PE=3 SV=1;tr|A0A4X1W9P1|A0A4X1W9P1_PIG 40S ribosomal protein S26 OS=Sus scrofa OX=9823 PE=3 SV=1;sp|P49171|RS26_PIG 40S ribosomal protein S26 OS=Sus scrofa OX=9823 GN=RPS26 PE=1 S	40S ribosomal protein S26		6.1258	GO:0044249,cellular biosynthetic process|GO:0034641,cellular nitrogen compound metabolic process|GO:0006807,nitrogen compound metabolic process|GO:0034645,cellular macromolecule biosynthetic process|GO:1901576,organic substance biosynthetic process|GO:0044267,cellular protein metabolic process|GO:0044260,cellular macromolecule metabolic process|GO:0043043,peptide biosynthetic process|GO:0071704,o…	GO:0005737,cytoplasm|GO:0032991,macromolecular complex|GO:0005840,ribosome|GO:0043232,intracellular non-membrane-bounded organelle|GO:0044464,cell part|GO:0044444,cytoplasmic part|GO:0005623,cell|GO:0030529,intracellular ribonucleoprotein complex|GO:0043229,intracellular organelle|GO:0043228,non-membrane-bounded organelle|GO:0044424,intracellular part|GO:0005622,intracellular|GO:0043226,organelle…	GO:0003735,structural constituent of ribosome|GO:0005198,structural molecule activity|GO:0005488,binding|GO:0097159,organic cyclic compound binding|GO:0003723,RNA binding|GO:0003676,nucleic acid binding|GO:1901363,heterocyclic compound binding|GO:0003729,mRNA binding	ssc03010,Ribosome	4	1	0	1	0	12.232	107	By MS/MS		8.4	0	0	0
A0A287BS15;A0A4X1SDF8;A0A4X1SDF5;A0A4X1SDM4;A0A287BEH6;A0A4X1SEG0;A0A4X1SDF2	A0A287BS15	tr|A0A287BS15|A0A287BS15_PIG PDZ and LIM domain protein 7 isoform 1 OS=Sus scrofa OX=9823 PE=4 SV=1;tr|A0A4X1SDF8|A0A4X1SDF8_PIG Uncharacterized protein OS=Sus scrofa OX=9823 PE=4 SV=1;tr|A0A4X1SDF5|A0A4X1SDF5_PIG Uncharacterized protein OS=Sus scrofa OX=9	PDZ and LIM domain protein 7 isoform 1		6.1219	GO:0022607,cellular component assembly|GO:0031032,actomyosin structure organization|GO:0030154,cell differentiation|GO:0048468,cell development|GO:0030036,actin cytoskeleton organization|GO:0010927,cellular component assembly involved in morphogenesis|GO:0051146,striated muscle cell differentiation|GO:0061061,muscle structure development|GO:0009653,anatomical structure morphogenesis|GO:0044699,si…	GO:0005856,cytoskeleton|GO:0005737,cytoplasm|GO:0043232,intracellular non-membrane-bounded organelle|GO:0044444,cytoplasmic part|GO:0044464,cell part|GO:0031674,I band|GO:0005623,cell|GO:0005622,intracellular|GO:0030016,myofibril|GO:0030017,sarcomere|GO:0043229,intracellular organelle|GO:0043228,non-membrane-bounded organelle|GO:0044422,organelle part|GO:0043292,contractile fiber|GO:0044424,intra…	GO:0043169,cation binding|GO:0051393,alpha-actinin binding|GO:0046914,transition metal ion binding|GO:0008092,cytoskeletal protein binding|GO:0005080,protein kinase C binding|GO:0051371,muscle alpha-actinin binding|GO:0019899,enzyme binding|GO:0043167,ion binding|GO:0019901,protein kinase binding|GO:0019900,kinase binding|GO:0008270,zinc ion binding|GO:0005515,protein binding|GO:0042805,actinin b…	0	7	1	0	1	0	43.938	403	By MS/MS		1.7	0	3325200	0
A0A287AXY6;F1RKY1;A0A4X1UXK3;A0A480YYS5;A0A4X1UYS3	A0A287AXY6	tr|A0A287AXY6|A0A287AXY6_PIG Synaptosome associated protein 29 OS=Sus scrofa OX=9823 GN=SNAP29 PE=1 SV=1;tr|F1RKY1|F1RKY1_PIG Synaptosome associated protein 29 OS=Sus scrofa OX=9823 GN=SNAP29 PE=1 SV=1;tr|A0A4X1UXK3|A0A4X1UXK3_PIG t-SNARE coiled-coil homol	Synaptosome associated protein 29	SNAP29	6.1212	GO:0022607,cellular component assembly|GO:0051648,vesicle localization|GO:0070271,protein complex biogenesis|GO:0043933,macromolecular complex subunit organization|GO:0006906,vesicle fusion|GO:0097480,establishment of synaptic vesicle localization|GO:0061025,membrane fusion|GO:0061024,membrane organization|GO:0032940,secretion by cell|GO:0023052,signaling|GO:0001505,regulation of neurotransmitter…	GO:0043226,organelle|GO:0043229,intracellular organelle|GO:0043228,non-membrane-bounded organelle|GO:0031201,SNARE complex|GO:0005856,cytoskeleton|GO:0005813,centrosome|GO:0016020,membrane|GO:0005815,microtubule organizing center|GO:0044430,cytoskeletal part|GO:0005737,cytoplasm|GO:0015630,microtubule cytoskeleton|GO:0005886,plasma membrane|GO:0043234,protein complex|GO:0032991,macromolecular com…	GO:0000149,SNARE binding|GO:0019905,syntaxin binding|GO:0005488,binding|GO:0005515,protein binding|GO:0005484,SNAP receptor activity	ssc04130,SNARE interactions in vesicular transport	5	1	0	1	0	25.232	225	By MS/MS		4.9	0	3284200	0
A0A4X1SSH9;A0A287AF18;A0A4X1SSB5;A0A287B6L8;A0A4X1SS63;A0A480THF2;A0A4X1SS09;F1RY63;A0A286ZHZ2;A0A4X1SR85;A0A287BLU3;A0A4X1SQK0;A0A287AJG5;A0A286ZVI5;A0A4X1SQS8	A0A4X1SSH9	tr|A0A4X1SSH9|A0A4X1SSH9_PIG Uncharacterized protein OS=Sus scrofa OX=9823 PE=4 SV=1;tr|A0A287AF18|A0A287AF18_PIG Protein phosphatase 6 regulatory subunit 3 OS=Sus scrofa OX=9823 GN=PPP6R3 PE=4 SV=2;tr|A0A4X1SSB5|A0A4X1SSB5_PIG Uncharacterized protein OS=S	Uncharacterized protein		6.1211	GO:0019220,regulation of phosphate metabolic process|GO:0080090,regulation of primary metabolic process|GO:0019222,regulation of metabolic process|GO:0016311,dephosphorylation|GO:0010921,regulation of phosphatase activity|GO:0031323,regulation of cellular metabolic process|GO:0031399,regulation of protein modification process|GO:0050789,regulation of biological process|GO:0044267,cellular protein…	GO:0031974,membrane-enclosed lumen|GO:0043229,intracellular organelle|GO:0071944,cell periphery|GO:0043227,membrane-bounded organelle|GO:0043226,organelle|GO:0005737,cytoplasm|GO:0031981,nuclear lumen|GO:0005634,nucleus|GO:0016020,membrane|GO:0005654,nucleoplasm|GO:0005886,plasma membrane|GO:0043231,intracellular membrane-bounded organelle|GO:0043233,organelle lumen|GO:0044464,cell part|GO:000562…	GO:0019899,enzyme binding|GO:0019903,protein phosphatase binding|GO:0019902,phosphatase binding|GO:0005488,binding|GO:0005515,protein binding	0	15	1	0	1	0	70.807	641	By MS/MS		1.4	0	8498300	0
A0A5S6HA49;A0A4X1VP46;P62844;A0A287AMU5;A0A4X1VTH3	A0A5S6HA49	tr|A0A5S6HA49|A0A5S6HA49_PIG 40S ribosomal protein S15 OS=Sus scrofa OX=9823 GN=RPS15 PE=3 SV=1;tr|A0A4X1VP46|A0A4X1VP46_PIG 40S ribosomal protein S15 OS=Sus scrofa OX=9823 PE=3 SV=1;sp|P62844|RS15_PIG 40S ribosomal protein S15 OS=Sus scrofa OX=9823 GN=RPS	40S ribosomal protein S15	RPS15	6.1184	GO:0051169,nuclear transport|GO:0051168,nuclear export|GO:0001503,ossification|GO:0051656,establishment of organelle localization|GO:1901360,organic cyclic compound metabolic process|GO:0048869,cellular developmental process|GO:0043043,peptide biosynthetic process|GO:0006364,rRNA processing|GO:0034470,ncRNA processing|GO:0046483,heterocycle metabolic process|GO:1901564,organonitrogen compound met…	GO:0022626,cytosolic ribosome|GO:0015935,small ribosomal subunit|GO:0043229,intracellular organelle|GO:0043228,non-membrane-bounded organelle|GO:0005924,cell-substrate adherens junction|GO:0005925,focal adhesion|GO:0043226,organelle|GO:0030054,cell junction|GO:0030055,cell-substrate junction|GO:0005737,cytoplasm|GO:0016020,membrane|GO:0030529,intracellular ribonucleoprotein complex|GO:0070161,anc…	GO:0097159,organic cyclic compound binding|GO:0044822,poly(A) RNA binding|GO:0005198,structural molecule activity|GO:0003735,structural constituent of ribosome|GO:0003723,RNA binding|GO:0003676,nucleic acid binding|GO:1901363,heterocyclic compound binding|GO:0005488,binding	ssc03010,Ribosome	5	1	0	1	0	16.57	141	By MS/MS		8.5	0	20962000	0
A0A480JYM1;A0A480J2V5;A0A287AKP7;A0A480PKR2;A0A4X1V8F7;A0A480UJ63;A0A480KP66;I3LS09	A0A480JYM1	tr|A0A480JYM1|A0A480JYM1_PIG Non-specific serine/threonine protein kinase OS=Sus scrofa OX=9823 PE=4 SV=1;tr|A0A480J2V5|A0A480J2V5_PIG Non-specific serine/threonine protein kinase OS=Sus scrofa OX=9823 PE=4 SV=1;tr|A0A287AKP7|A0A287AKP7_PIG Non-specific se	Non-specific serine/threonine protein kinase		6.1126	GO:0080090,regulation of primary metabolic process|GO:0019222,regulation of metabolic process|GO:0007165,signal transduction|GO:1901362,organic cyclic compound biosynthetic process|GO:0071840,cellular component organization or biogenesis|GO:0044710,single-organism metabolic process|GO:0010604,positive regulation of macromolecule metabolic process|GO:0018193,peptidyl-amino acid modification|GO:004…	GO:0005737,cytoplasm|GO:0044464,cell part|GO:0005623,cell|GO:0005622,intracellular|GO:0044424,intracellular part|GO:0044446,intracellular organelle part|GO:0005829,cytosol|GO:0043231,intracellular membrane-bounded organelle|GO:0031981,nuclear lumen|GO:0043233,organelle lumen|GO:0005634,nucleus|GO:0044444,cytoplasmic part|GO:0031974,membrane-enclosed lumen|GO:0005654,nucleoplasm|GO:0070013,intrace…	GO:0035639,purine ribonucleoside triphosphate binding|GO:0004672,protein kinase activity|GO:0043167,ion binding|GO:1901363,heterocyclic compound binding|GO:0001883,purine nucleoside binding|GO:0001882,nucleoside binding|GO:0043168,anion binding|GO:0043169,cation binding|GO:0000287,magnesium ion binding|GO:0000166,nucleotide binding|GO:0004674,protein serine/threonine kinase activity|GO:0016740,tr…	ssc04010,MAPK signaling pathway|ssc04668,TNF signaling pathway	8	1	0	1	0	64.743	580	By MS/MS		2.1	0	3004600	0
A0A4X1SZ13;M3TYW5;A0A4X1SZ04	A0A4X1SZ13	tr|A0A4X1SZ13|A0A4X1SZ13_PIG Uncharacterized protein OS=Sus scrofa OX=9823 PE=3 SV=1;tr|M3TYW5|M3TYW5_PIG Glutamine--tRNA ligase OS=Sus scrofa OX=9823 GN=QARS1 PE=2 SV=1;tr|A0A4X1SZ04|A0A4X1SZ04_PIG Uncharacterized protein OS=Sus scrofa OX=9823 PE=3 SV=1	Uncharacterized protein		6.1092	GO:0044238,primary metabolic process|GO:0016070,RNA metabolic process|GO:0019752,carboxylic acid metabolic process|GO:0090304,nucleic acid metabolic process|GO:0044249,cellular biosynthetic process|GO:0034641,cellular nitrogen compound metabolic process|GO:0006807,nitrogen compound metabolic process|GO:0044281,small molecule metabolic process|GO:0034645,cellular macromolecule biosynthetic process…	GO:0005737,cytoplasm|GO:0043231,intracellular membrane-bounded organelle|GO:0044464,cell part|GO:0043229,intracellular organelle|GO:0005739,mitochondrion|GO:0005622,intracellular|GO:0044444,cytoplasmic part|GO:0005623,cell|GO:0044424,intracellular part|GO:0043227,membrane-bounded organelle|GO:0043226,organelle	GO:0035639,purine ribonucleoside triphosphate binding|GO:0005488,binding|GO:0003676,nucleic acid binding|GO:0043167,ion binding|GO:1901363,heterocyclic compound binding|GO:0001883,purine nucleoside binding|GO:0001882,nucleoside binding|GO:0043168,anion binding|GO:0004812,aminoacyl-tRNA ligase activity|GO:0004818,glutamate-tRNA ligase activity|GO:0000166,nucleotide binding|GO:1901265,nucleoside ph…	ssc00860,Porphyrin and chlorophyll metabolism|ssc01100,Metabolic pathways|ssc00970,Aminoacyl-tRNA biosynthesis	3	1	0	1	0	80.518	713	By MS/MS		2.2	0	7156700	0
A0A4X1VBR4;A0A287AQL8;F1SSD4;A0A4X1VIC7;A0A481CAI8	A0A4X1VBR4	tr|A0A4X1VBR4|A0A4X1VBR4_PIG t-SNARE coiled-coil homology domain-containing protein OS=Sus scrofa OX=9823 PE=3 SV=1;tr|A0A287AQL8|A0A287AQL8_PIG Syntaxin 17 OS=Sus scrofa OX=9823 GN=STX17 PE=3 SV=1;tr|F1SSD4|F1SSD4_PIG Syntaxin 17 OS=Sus scrofa OX=9823 GN=	t-SNARE coiled-coil homology domain-containing protein		6.103	GO:0008104,protein localization|GO:0006906,vesicle fusion|GO:0061025,membrane fusion|GO:0061024,membrane organization|GO:0051641,cellular localization|GO:0044699,single-organism process|GO:0006888,ER to Golgi vesicle-mediated transport|GO:0051649,establishment of localization in cell|GO:0070727,cellular macromolecule localization|GO:0006886,intracellular protein transport|GO:0010256,endomembrane …	GO:0005783,endoplasmic reticulum|GO:0044444,cytoplasmic part|GO:0005789,endoplasmic reticulum membrane|GO:0042175,nuclear outer membrane-endoplasmic reticulum membrane network|GO:0043229,intracellular organelle|GO:0031201,SNARE complex|GO:0043227,membrane-bounded organelle|GO:0043226,organelle|GO:0031224,intrinsic component of membrane|GO:0005737,cytoplasm|GO:0031090,organelle membrane|GO:0005773…	GO:0000149,SNARE binding|GO:0019899,enzyme binding|GO:0019903,protein phosphatase binding|GO:0019902,phosphatase binding|GO:0005488,binding|GO:0005515,protein binding|GO:0005484,SNAP receptor activity	ssc04130,SNARE interactions in vesicular transport	5	1	0	1	0	30.82	280	By MS/MS		2.9	0	4844900	0
I3LAB6;A0A4X1UL20;A0A5G2QZH5	I3LAB6	tr|I3LAB6|I3LAB6_PIG Proteasome subunit alpha type OS=Sus scrofa OX=9823 GN=PSMA2 PE=1 SV=1;tr|A0A4X1UL20|A0A4X1UL20_PIG Proteasome subunit alpha type OS=Sus scrofa OX=9823 PE=3 SV=1;tr|A0A5G2QZH5|A0A5G2QZH5_PIG Proteasome endopeptidase complex OS=Sus scro	Proteasome subunit alpha type	PSMA2	6.0985	GO:0044248,cellular catabolic process|GO:0043632,modification-dependent macromolecule catabolic process|GO:0044267,cellular protein metabolic process|GO:1901575,organic substance catabolic process|GO:0044265,cellular macromolecule catabolic process|GO:0044260,cellular macromolecule metabolic process|GO:0043161,proteasome-mediated ubiquitin-dependent protein catabolic process|GO:0071704,organic su…	GO:0035770,ribonucleoprotein granule|GO:0019773,proteasome core complex, alpha-subunit complex|GO:0043229,intracellular organelle|GO:0043228,non-membrane-bounded organelle|GO:0036464,cytoplasmic ribonucleoprotein granule|GO:0030529,intracellular ribonucleoprotein complex|GO:0043227,membrane-bounded organelle|GO:0043226,organelle|GO:0005737,cytoplasm|GO:0031982,vesicle|GO:0005634,nucleus|GO:003198…	GO:0016787,hydrolase activity|GO:0004175,endopeptidase activity|GO:0004298,threonine-type endopeptidase activity|GO:0003824,catalytic activity|GO:0070003,threonine-type peptidase activity|GO:0070011,peptidase activity, acting on L-amino acid peptides|GO:0008233,peptidase activity	ssc03050,Proteasome	3	1	0	1	0	25.898	234	By MS/MS		4.3	0	10107000	0
A0A480MPT2;A0A5G2QFK1;A0A4X1UEE3;A6M931;A0A5S8KY97	A0A480MPT2	tr|A0A480MPT2|A0A480MPT2_PIG Eukaryotic initiation factor 4A-III OS=Sus scrofa OX=9823 PE=3 SV=1;tr|A0A5G2QFK1|A0A5G2QFK1_PIG Eukaryotic initiation factor 4A-III OS=Sus scrofa OX=9823 GN=EIF4A3 PE=3 SV=1;tr|A0A4X1UEE3|A0A4X1UEE3_PIG Uncharacterized protein	Eukaryotic initiation factor 4A-III		6.0772	GO:0080090,regulation of primary metabolic process|GO:0019222,regulation of metabolic process|GO:0050684,regulation of mRNA processing|GO:0001501,skeletal system development|GO:0071840,cellular component organization or biogenesis|GO:1901361,organic cyclic compound catabolic process|GO:0010608,posttranscriptional regulation of gene expression|GO:0043043,peptide biosynthetic process|GO:0048513,ani…	GO:0031974,membrane-enclosed lumen|GO:0043229,intracellular organelle|GO:0043227,membrane-bounded organelle|GO:0043226,organelle|GO:0016607,nuclear speck|GO:0016604,nuclear body|GO:0031981,nuclear lumen|GO:0005634,nucleus|GO:0030529,intracellular ribonucleoprotein complex|GO:0005654,nucleoplasm|GO:0044451,nucleoplasm part|GO:0005737,cytoplasm|GO:0032991,macromolecular complex|GO:0043231,intracell…	GO:0035639,purine ribonucleoside triphosphate binding|GO:0005488,binding|GO:0003676,nucleic acid binding|GO:0043167,ion binding|GO:1901363,heterocyclic compound binding|GO:0001883,purine nucleoside binding|GO:0001882,nucleoside binding|GO:0043168,anion binding|GO:0000166,nucleotide binding|GO:1901265,nucleoside phosphate binding|GO:0032549,ribonucleoside binding|GO:0017076,purine nucleotide bindi…	ssc03015,mRNA surveillance pathway|ssc03040,Spliceosome|ssc03013,RNA transport	5	1	0	1	0	43.841	387	By MS/MS		3.1	0	4769500	0
A0A4X1TKX3;A0A5G2QUS9;A0A4X1TII1;I3LSQ7;A0A4X1TKV0;A0A5G2QZ64;A0A4X1TIK3;A0A5G2Q7I5;A0A4X1TL64;I3LG77;A0A023VTS2	A0A4X1TKX3	tr|A0A4X1TKX3|A0A4X1TKX3_PIG Uncharacterized protein OS=Sus scrofa OX=9823 PE=4 SV=1;tr|A0A5G2QUS9|A0A5G2QUS9_PIG SAM and HD domain containing deoxynucleoside triphosphate triphosphohydrolase 1 OS=Sus scrofa OX=9823 GN=SAMHD1 PE=1 SV=1;tr|A0A4X1TII1|A0A4X1	Uncharacterized protein		6.0647	GO:0009607,response to biotic stimulus|GO:0050896,response to stimulus|GO:0044238,primary metabolic process|GO:0009215,purine deoxyribonucleoside triphosphate metabolic process|GO:0009217,purine deoxyribonucleoside triphosphate catabolic process|GO:0009141,nucleoside triphosphate metabolic process|GO:0009143,nucleoside triphosphate catabolic process|GO:0009144,purine nucleoside triphosphate metab…	GO:0043231,intracellular membrane-bounded organelle|GO:0005634,nucleus|GO:0044464,cell part|GO:0005623,cell|GO:0005622,intracellular|GO:0043229,intracellular organelle|GO:0044424,intracellular part|GO:0043227,membrane-bounded organelle|GO:0043226,organelle	GO:0016787,hydrolase activity|GO:0016793,triphosphoric monoester hydrolase activity|GO:0016788,hydrolase activity, acting on ester bonds|GO:0042578,phosphoric ester hydrolase activity|GO:0003824,catalytic activity|GO:0008832,dGTPase activity	0	11	1	0	1	0	63.32	556	By MS/MS		1.3	0	6917000	0
F1RK10;O97580;A0A480XNT1;A0A480F3P0;A0A287AR48;A0A4X1SGV7;A0A480YBM2	F1RK10	tr|F1RK10|F1RK10_PIG Succinate--CoA ligase [ADP-forming] subunit beta, mitochondrial OS=Sus scrofa OX=9823 GN=SUCLA2 PE=1 SV=3;sp|O97580|SUCB1_PIG Succinate--CoA ligase [ADP-forming] subunit beta, mitochondrial (Fragment) OS=Sus scrofa OX=9823 GN=SUCLA2 PE	Succinate--CoA ligase [ADP-forming] subunit beta, mitochondrial	SUCLA2	6.0591	GO:0044238,primary metabolic process|GO:0044710,single-organism metabolic process|GO:0015980,energy derivation by oxidation of organic compounds|GO:0006082,organic acid metabolic process|GO:0044699,single-organism process|GO:0009987,cellular process|GO:0044763,single-organism cellular process|GO:0019752,carboxylic acid metabolic process|GO:0071704,organic substance metabolic process|GO:0006099,tr…	GO:0005737,cytoplasm|GO:0043231,intracellular membrane-bounded organelle|GO:0044464,cell part|GO:0043229,intracellular organelle|GO:0005739,mitochondrion|GO:0005622,intracellular|GO:0044444,cytoplasmic part|GO:0005623,cell|GO:0044424,intracellular part|GO:0043227,membrane-bounded organelle|GO:0043226,organelle	GO:0035639,purine ribonucleoside triphosphate binding|GO:0005488,binding|GO:0043167,ion binding|GO:1901363,heterocyclic compound binding|GO:1901265,nucleoside phosphate binding|GO:0001882,nucleoside binding|GO:0043168,anion binding|GO:0043169,cation binding|GO:0000166,nucleotide binding|GO:0001883,purine nucleoside binding|GO:0032549,ribonucleoside binding|GO:0004774,succinate-CoA ligase activity…	0	7	1	0	1	0	43.811	405	By MS/MS		2.5	0	10565000	0
A0A5G2Q9I5	A0A5G2Q9I5	tr|A0A5G2Q9I5|A0A5G2Q9I5_PIG Sec1 family domain containing 1 OS=Sus scrofa OX=9823 GN=SCFD1 PE=1 SV=1	Sec1 family domain containing 1	SCFD1	6.034	GO:0008104,protein localization|GO:0019222,regulation of metabolic process|GO:0051049,regulation of transport|GO:0048585,negative regulation of response to stimulus|GO:0048583,regulation of response to stimulus|GO:0071840,cellular component organization or biogenesis|GO:0044712,single-organism catabolic process|GO:0044710,single-organism metabolic process|GO:0033043,regulation of organelle organi…	GO:0043231,intracellular membrane-bounded organelle|GO:0005801,cis-Golgi network|GO:0044464,cell part|GO:0005623,cell|GO:0005622,intracellular|GO:0043229,intracellular organelle|GO:0044424,intracellular part|GO:0043227,membrane-bounded organelle|GO:0043226,organelle	0	0	1	1	0	1	0	66.961	593	By MS/MS		1.5	0	0	0
F1SJL5;A0A4X1TJ64;A0A287ADU8;A0A0B8S0A1;A0A4X1TJ71	F1SJL5	tr|F1SJL5|F1SJL5_PIG ATP-dependent Clp protease ATP-binding subunit clpX-like, mitochondrial isoform X2 OS=Sus scrofa OX=9823 GN=CLPX PE=1 SV=2;tr|A0A4X1TJ64|A0A4X1TJ64_PIG Uncharacterized protein OS=Sus scrofa OX=9823 PE=4 SV=1;tr|A0A287ADU8|A0A287ADU8_PI	ATP-dependent Clp protease ATP-binding subunit clpX-like, mitochondrial isoform X2	CLPX	6.0236	GO:0080090,regulation of primary metabolic process|GO:0019222,regulation of metabolic process|GO:1901362,organic cyclic compound biosynthetic process|GO:0071840,cellular component organization or biogenesis|GO:0044712,single-organism catabolic process|GO:0044710,single-organism metabolic process|GO:0010605,negative regulation of macromolecule metabolic process|GO:0010604,positive regulation of ma…	GO:0022624,proteasome accessory complex|GO:0031974,membrane-enclosed lumen|GO:0031595,nuclear proteasome complex|GO:0043229,intracellular organelle|GO:0031597,cytosolic proteasome complex|GO:0043227,membrane-bounded organelle|GO:0043226,organelle|GO:0008540,proteasome regulatory particle, base subcomplex|GO:0005737,cytoplasm|GO:0005838,proteasome regulatory particle|GO:0070062,extracellular exoso…	GO:0036402,proteasome-activating ATPase activity|GO:0035639,purine ribonucleoside triphosphate binding|GO:0017025,TBP-class protein binding|GO:0005488,binding|GO:0016887,ATPase activity|GO:0001664,G-protein coupled receptor binding|GO:0043167,ion binding|GO:1901363,heterocyclic compound binding|GO:1901265,nucleoside phosphate binding|GO:0001882,nucleoside binding|GO:0043168,anion binding|GO:00426…	ssc03050,Proteasome|ssc05169,Epstein-Barr virus infection	5	1	0	1	0	67.42	619	By MS/MS		2.4	0	9702600	0
A0A4X1T689;I3LQB3;A0A4X1T7C9;Q9TVC1;F1RSG6	A0A4X1T689	tr|A0A4X1T689|A0A4X1T689_PIG V-type proton ATPase subunit H OS=Sus scrofa OX=9823 PE=3 SV=1;tr|I3LQB3|I3LQB3_PIG V-type proton ATPase subunit H OS=Sus scrofa OX=9823 GN=ATP6V1H PE=3 SV=2;tr|A0A4X1T7C9|A0A4X1T7C9_PIG V-type proton ATPase subunit H OS=Sus sc	V-type proton ATPase subunit H		6.0169	GO:1902600,hydrogen ion transmembrane transport|GO:0044699,single-organism process|GO:0015992,proton transport|GO:0015991,ATP hydrolysis coupled proton transport|GO:0055085,transmembrane transport|GO:0098662,inorganic cation transmembrane transport|GO:0006810,transport|GO:0098660,inorganic ion transmembrane transport|GO:0015672,monovalent inorganic cation transport|GO:0006818,hydrogen transport|G…	GO:0043229,intracellular organelle|GO:0000221,vacuolar proton-transporting V-type ATPase, V1 domain|GO:0043227,membrane-bounded organelle|GO:0043226,organelle|GO:0005737,cytoplasm|GO:0044446,intracellular organelle part|GO:0031090,organelle membrane|GO:0005773,vacuole|GO:0098805,whole membrane|GO:0016020,membrane|GO:0005774,vacuolar membrane|GO:0033180,proton-transporting V-type ATPase, V1 domain…	GO:0036442,hydrogen-exporting ATPase activity|GO:0016887,ATPase activity|GO:0042625,ATPase coupled ion transmembrane transporter activity|GO:0042626,ATPase activity, coupled to transmembrane movement of substances|GO:0016820,hydrolase activity, acting on acid anhydrides, catalyzing transmembrane movement of substances|GO:0042623,ATPase activity, coupled|GO:0015077,monovalent inorganic cation tran…	ssc05152,Tuberculosis|ssc01100,Metabolic pathways|ssc00190,Oxidative phosphorylation|ssc04721,Synaptic vesicle cycle|ssc05323,Rheumatoid arthritis|ssc04145,Phagosome|ssc04142,Lysosome	5	1	0	1	0	51.552	443	By MS/MS		2.9	0	10604000	0
A0A480V2R5;F1SGF1;A0A4X1VGL5	A0A480V2R5	tr|A0A480V2R5|A0A480V2R5_PIG 26S proteasome non-ATPase regulatory subunit 6 OS=Sus scrofa OX=9823 PE=4 SV=1;tr|F1SGF1|F1SGF1_PIG Proteasome 26S subunit, non-ATPase 6 OS=Sus scrofa OX=9823 GN=PSMD6 PE=1 SV=3;tr|A0A4X1VGL5|A0A4X1VGL5_PIG PCI domain-containin	26S proteasome non-ATPase regulatory subunit 6		6.0136	#N/A	#N/A	#N/A	#N/A	3	1	0	1	0	45.563	389	By MS/MS		2.1	0	8217000	0
A0A287A487;Q1G1L1;Q1G1K9;Q1G1L0;Q1G1K7;A0A4X1SI72;A0A480P340;A0A4X1SHR3;A0A5G2Q9X2	A0A287A487	tr|A0A287A487|A0A287A487_PIG Isocitrate dehydrogenase [NAD] subunit, mitochondrial OS=Sus scrofa OX=9823 GN=IDH3B PE=1 SV=1;tr|Q1G1L1|Q1G1L1_PIG Isocitrate dehydrogenase [NAD] subunit, mitochondrial OS=Sus scrofa OX=9823 GN=IDH3B PE=3 SV=1;tr|Q1G1K9|Q1G1K9	Isocitrate dehydrogenase [NAD] subunit, mitochondrial	IDH3B	5.9891	GO:0044238,primary metabolic process|GO:0044710,single-organism metabolic process|GO:0015980,energy derivation by oxidation of organic compounds|GO:0006082,organic acid metabolic process|GO:0044699,single-organism process|GO:0009987,cellular process|GO:0044763,single-organism cellular process|GO:0019752,carboxylic acid metabolic process|GO:0071704,organic substance metabolic process|GO:0006099,tr…	GO:0005737,cytoplasm|GO:0043231,intracellular membrane-bounded organelle|GO:0044464,cell part|GO:0043229,intracellular organelle|GO:0005739,mitochondrion|GO:0005622,intracellular|GO:0044444,cytoplasmic part|GO:0005623,cell|GO:0044424,intracellular part|GO:0043227,membrane-bounded organelle|GO:0043226,organelle	GO:0043169,cation binding|GO:0046872,metal ion binding|GO:0016614,oxidoreductase activity, acting on CH-OH group of donors|GO:0016616,oxidoreductase activity, acting on the CH-OH group of donors, NAD or NADP as acceptor|GO:0043167,ion binding|GO:0051287,NAD binding|GO:0000287,magnesium ion binding|GO:0036094,small molecule binding|GO:0000166,nucleotide binding|GO:0050662,coenzyme binding|GO:00038…	0	9	1	0	1	0	41.341	376	By MS/MS		4.3	0	3028200	0
A0A4X1V8J2;A0A480KJZ6;A0A4X1V8N3;A0A287BC34;A0A4X1VAQ9;A0A287AZ25;A0A480TKX0;A0A287B6I2	A0A4X1V8J2	tr|A0A4X1V8J2|A0A4X1V8J2_PIG CCHC-type domain-containing protein OS=Sus scrofa OX=9823 PE=4 SV=1;tr|A0A480KJZ6|A0A480KJZ6_PIG Splicing factor 1 OS=Sus scrofa OX=9823 PE=4 SV=1;tr|A0A4X1V8N3|A0A4X1V8N3_PIG CCHC-type domain-containing protein OS=Sus scrofa O	CCHC-type domain-containing protein		5.9652	GO:0044238,primary metabolic process|GO:0080090,regulation of primary metabolic process|GO:0019222,regulation of metabolic process|GO:0061458,reproductive system development|GO:0030154,cell differentiation|GO:0008584,male gonad development|GO:0090304,nucleic acid metabolic process|GO:0034641,cellular nitrogen compound metabolic process|GO:0006807,nitrogen compound metabolic process|GO:0044237,cel…	GO:0044446,intracellular organelle part|GO:0032991,macromolecular complex|GO:0043231,intracellular membrane-bounded organelle|GO:0031981,nuclear lumen|GO:0043233,organelle lumen|GO:0005634,nucleus|GO:0044464,cell part|GO:0031974,membrane-enclosed lumen|GO:0030529,intracellular ribonucleoprotein complex|GO:0005654,nucleoplasm|GO:0070013,intracellular organelle lumen|GO:0043229,intracellular organe…	GO:0005488,binding|GO:0036002,pre-mRNA binding|GO:0046914,transition metal ion binding|GO:0043169,cation binding|GO:0045131,pre-mRNA branch point binding|GO:0097159,organic cyclic compound binding|GO:0044822,poly(A) RNA binding|GO:0043167,ion binding|GO:0003723,RNA binding|GO:0003676,nucleic acid binding|GO:0046872,metal ion binding|GO:1901363,heterocyclic compound binding|GO:0008270,zinc ion bin…	0	8	1	0	1	0	59.697	548	By MS/MS		2.2	0	3627700	0
A7YB36;F2Z5E2;Q7M364;A0A5G2QUE0;Q19AZ5;A0A4X1UG39;A0A480P2S5	A7YB36	tr|A7YB36|A7YB36_PIG Antithrombin protein (Fragment) OS=Sus scrofa OX=9823 PE=2 SV=1;tr|F2Z5E2|F2Z5E2_PIG SERPIN domain-containing protein OS=Sus scrofa OX=9823 GN=SERPINC1 PE=3 SV=2;tr|Q7M364|Q7M364_PIG Antithrombin III OS=Sus scrofa domesticus OX=9825 PE	Antithrombin protein (Fragment)		5.9566	GO:0009892,negative regulation of metabolic process|GO:0080090,regulation of primary metabolic process|GO:0019222,regulation of metabolic process|GO:0032101,regulation of response to external stimulus|GO:2000266,regulation of blood coagulation, intrinsic pathway|GO:0031324,negative regulation of cellular metabolic process|GO:0031323,regulation of cellular metabolic process|GO:0008152,metabolic pr…	GO:0043230,extracellular organelle|GO:0031982,vesicle|GO:0044421,extracellular region part|GO:0043227,membrane-bounded organelle|GO:0072562,blood microparticle|GO:0031988,membrane-bounded vesicle|GO:0005576,extracellular region|GO:0005615,extracellular space|GO:1903561,extracellular vesicle|GO:0065010,extracellular membrane-bounded organelle|GO:0043226,organelle|GO:0070062,extracellular exosome	GO:1901681,sulfur compound binding|GO:0043168,anion binding|GO:0004866,endopeptidase inhibitor activity|GO:0097367,carbohydrate derivative binding|GO:0061135,endopeptidase regulator activity|GO:0061134,peptidase regulator activity|GO:0019899,enzyme binding|GO:0008201,heparin binding|GO:0005539,glycosaminoglycan binding|GO:0043167,ion binding|GO:0002020,protease binding|GO:0005515,protein binding|…	0	7	1	0	1	0	27.81	247	By MS/MS		3.6	0	11901000	0
I3LQ38;A0A4X1SN90;A0A5G2QZZ2;A0A4X1SN86;G8IFA6;A0A4X1SN37;A0A287AMN2;A0A4X1SN83	I3LQ38	tr|I3LQ38|I3LQ38_PIG NADH dehydrogenase [ubiquinone] iron-sulfur protein 4, mitochondrial OS=Sus scrofa OX=9823 GN=NDUFS4 PE=1 SV=2;tr|A0A4X1SN90|A0A4X1SN90_PIG NADH dehydrogenase [ubiquinone] iron-sulfur protein 4, mitochondrial OS=Sus scrofa OX=9823 PE=3	NADH dehydrogenase [ubiquinone] iron-sulfur protein 4, mitochondrial	NDUFS4	5.956	GO:0019220,regulation of phosphate metabolic process|GO:0080090,regulation of primary metabolic process|GO:0019222,regulation of metabolic process|GO:0060322,head development|GO:0007165,signal transduction|GO:0071840,cellular component organization or biogenesis|GO:0044710,single-organism metabolic process|GO:0010257,NADH dehydrogenase complex assembly|GO:0022900,electron transport chain|GO:00163…	GO:0044464,cell part|GO:1990204,oxidoreductase complex|GO:0043229,intracellular organelle|GO:0043227,membrane-bounded organelle|GO:0043226,organelle|GO:0005737,cytoplasm|GO:0031090,organelle membrane|GO:0098796,membrane protein complex|GO:0016020,membrane|GO:0098803,respiratory chain complex|GO:0044444,cytoplasmic part|GO:0005739,mitochondrion|GO:0098800,inner mitochondrial membrane protein compl…	GO:0003824,catalytic activity|GO:0008137,NADH dehydrogenase (ubiquinone) activity|GO:0016655,oxidoreductase activity, acting on NAD(P)H, quinone or similar compound as acceptor|GO:0050136,NADH dehydrogenase (quinone) activity|GO:0016651,oxidoreductase activity, acting on NAD(P)H|GO:0003954,NADH dehydrogenase activity|GO:0016491,oxidoreductase activity	0	8	1	0	1	0	16.465	147	By MS/MS		7.5	0	11110000	0
A0A481CXT9;A0A4X1TS03;O02705;A0A4X1TS11;A0A287B8J5;A0A4X1TM49;A0A4X1TS37;A0A287AQK7;A0A480IPS2	A0A481CXT9	tr|A0A481CXT9|A0A481CXT9_PIG Heat shock protein HSP 90-alpha isoform 2 OS=Sus scrofa OX=9823 PE=3 SV=1;tr|A0A4X1TS03|A0A4X1TS03_PIG Heat shock protein HSP 90-alpha OS=Sus scrofa OX=9823 PE=3 SV=1;sp|O02705|HS90A_PIG Heat shock protein HSP 90-alpha OS=Sus s	Heat shock protein HSP 90-alpha isoform 2		5.9507	GO:0006457,protein folding|GO:0009893,positive regulation of metabolic process|GO:0019222,regulation of metabolic process|GO:0009891,positive regulation of biosynthetic process|GO:0006950,response to stress|GO:0031326,regulation of cellular biosynthetic process|GO:0031325,positive regulation of cellular metabolic process|GO:0009266,response to temperature stimulus|GO:0031323,regulation of cellula…	GO:0005737,cytoplasm|GO:0042470,melanosome|GO:0031982,vesicle|GO:0016023,cytoplasmic, membrane-bounded vesicle|GO:0031410,cytoplasmic vesicle|GO:0016020,membrane|GO:0048770,pigment granule|GO:0044444,cytoplasmic part|GO:0005623,cell|GO:0031988,membrane-bounded vesicle|GO:0043229,intracellular organelle|GO:0071944,cell periphery|GO:0005886,plasma membrane|GO:0044424,intracellular part|GO:0044464,c…	GO:0035639,purine ribonucleoside triphosphate binding|GO:0005488,binding|GO:0000166,nucleotide binding|GO:1901363,heterocyclic compound binding|GO:1901265,nucleoside phosphate binding|GO:0001882,nucleoside binding|GO:0043168,anion binding|GO:0098772,molecular function regulator|GO:0030911,TPR domain binding|GO:0051082,unfolded protein binding|GO:0043167,ion binding|GO:0001883,purine nucleoside bi…	ssc04915,Estrogen signaling pathway|ssc04612,Antigen processing and presentation|ssc04914,Progesterone-mediated oocyte maturation|ssc05215,Prostate cancer|ssc05200,Pathways in cancer|ssc04151,PI3K-Akt signaling pathway|ssc04621,NOD-like receptor signaling pathway|ssc04141,Protein processing in endoplasmic reticulum	9	5	0	1	0	80.239	694	By MS/MS		6.9	0	13305000	0
A0A4X1VAX5;A0A5G2QGD8;A0A4X1V8K7;A0A480KFK8;F1SKL8;A0A5G2R5L3	A0A4X1VAX5	tr|A0A4X1VAX5|A0A4X1VAX5_PIG Aminotran_1_2 domain-containing protein OS=Sus scrofa OX=9823 PE=3 SV=1;tr|A0A5G2QGD8|A0A5G2QGD8_PIG Glycine C-acetyltransferase OS=Sus scrofa OX=9823 GN=GCAT PE=1 SV=1;tr|A0A4X1V8K7|A0A4X1V8K7_PIG Aminotran_1_2 domain-containi	Aminotran_1_2 domain-containing protein		5.9409	GO:0019752,carboxylic acid metabolic process|GO:0044248,cellular catabolic process|GO:0006807,nitrogen compound metabolic process|GO:0044281,small molecule metabolic process|GO:0044282,small molecule catabolic process|GO:0009068,aspartate family amino acid catabolic process|GO:0044699,single-organism process|GO:0006567,threonine catabolic process|GO:0006566,threonine metabolic process|GO:0044710,…	0	GO:0043168,anion binding|GO:0005488,binding|GO:0048037,cofactor binding|GO:0097159,organic cyclic compound binding|GO:0008890,glycine C-acetyltransferase activity|GO:1901363,heterocyclic compound binding|GO:0003824,catalytic activity|GO:0016407,acetyltransferase activity|GO:0016740,transferase activity|GO:0016746,transferase activity, transferring acyl groups|GO:0016747,transferase activity, tran…	ssc00260,Glycine, serine and threonine metabolism	6	1	0	1	0	41.336	385	By MS/MS		2.6	0	3212300	0
A0A480H9K6;A0A287AUL6;A0A4X1VSI4;A0A286ZN31;A0A4X1VSZ6;A0A4X1VMZ6;A0A0B8RT38;A0A287BIL5	A0A480H9K6	tr|A0A480H9K6|A0A480H9K6_PIG SUN domain-containing protein 2 isoform X1 OS=Sus scrofa OX=9823 PE=4 SV=1;tr|A0A287AUL6|A0A287AUL6_PIG Sad1 and UNC84 domain containing 2 OS=Sus scrofa OX=9823 GN=SUN2 PE=1 SV=1;tr|A0A4X1VSI4|A0A4X1VSI4_PIG SUN domain-containi	SUN domain-containing protein 2 isoform X1		5.9335	GO:0034504,protein localization to nucleus|GO:0033036,macromolecule localization|GO:0008104,protein localization|GO:0051234,establishment of localization|GO:0031022,nuclear migration along microfilament|GO:0045185,maintenance of protein location|GO:0006928,movement of cell or subcellular component|GO:0061024,membrane organization|GO:0051674,localization of cell|GO:0051641,cellular localization|GO…	GO:0016020,membrane|GO:0044464,cell part|GO:0031974,membrane-enclosed lumen|GO:0031975,envelope|GO:0000781,chromosome, telomeric region|GO:0043229,intracellular organelle|GO:0031229,intrinsic component of nuclear inner membrane|GO:0031301,integral component of organelle membrane|GO:0000784,nuclear chromosome, telomeric region|GO:0000228,nuclear chromosome|GO:0043227,membrane-bounded organelle|GO:…	GO:0043495,protein anchor|GO:0005488,binding|GO:0005515,protein binding|GO:0005521,lamin binding|GO:0042802,identical protein binding	0	8	1	0	1	0	53.956	483	By MS/MS		2.5	0	6948300	0
K7GS49;A0A4X1W191;A0A5G2RJR2	K7GS49	tr|K7GS49|K7GS49_PIG Interleukin enhancer-binding factor 2 OS=Sus scrofa OX=9823 GN=ILF2 PE=1 SV=1;tr|A0A4X1W191|A0A4X1W191_PIG Uncharacterized protein OS=Sus scrofa OX=9823 PE=4 SV=1;tr|A0A5G2RJR2|A0A5G2RJR2_PIG Interleukin enhancer binding factor 2 OS=Su	Interleukin enhancer-binding factor 2	ILF2	5.9272	GO:0032774,RNA biosynthetic process|GO:0080090,regulation of primary metabolic process|GO:0019222,regulation of metabolic process|GO:0009891,positive regulation of biosynthetic process|GO:0031326,regulation of cellular biosynthetic process|GO:0031325,positive regulation of cellular metabolic process|GO:0051173,positive regulation of nitrogen compound metabolic process|GO:0031323,regulation of cel…	GO:0031974,membrane-enclosed lumen|GO:0043229,intracellular organelle|GO:0043228,non-membrane-bounded organelle|GO:0043227,membrane-bounded organelle|GO:0043226,organelle|GO:0031981,nuclear lumen|GO:0005730,nucleolus|GO:0005634,nucleus|GO:0016020,membrane|GO:0030529,intracellular ribonucleoprotein complex|GO:0005654,nucleoplasm|GO:0032991,macromolecular complex|GO:0043231,intracellular membrane-b…	GO:0035639,purine ribonucleoside triphosphate binding|GO:0005488,binding|GO:0003676,nucleic acid binding|GO:0003677,DNA binding|GO:0043167,ion binding|GO:1901363,heterocyclic compound binding|GO:1901265,nucleoside phosphate binding|GO:0001882,nucleoside binding|GO:0043168,anion binding|GO:0000166,nucleotide binding|GO:0016740,transferase activity|GO:0001883,purine nucleoside binding|GO:0032549,ri…	0	3	1	0	1	0	43.05	390	By MS/MS		3.1	0	15824000	0
A0A4X1UEJ8;A0A287A812	A0A4X1UEJ8	tr|A0A4X1UEJ8|A0A4X1UEJ8_PIG Uncharacterized protein OS=Sus scrofa OX=9823 PE=3 SV=1;tr|A0A287A812|A0A287A812_PIG Protein arginine methyltransferase 7 OS=Sus scrofa OX=9823 GN=PRMT7 PE=3 SV=1	Uncharacterized protein		5.9266	GO:0006479,protein methylation|GO:0019222,regulation of metabolic process|GO:0019918,peptidyl-arginine methylation, to symmetrical-dimethyl arginine|GO:1901360,organic cyclic compound metabolic process|GO:0006306,DNA methylation|GO:0044710,single-organism metabolic process|GO:0006304,DNA modification|GO:0000003,reproduction|GO:0018195,peptidyl-arginine modification|GO:0043046,DNA methylation invo…	GO:0031974,membrane-enclosed lumen|GO:0043229,intracellular organelle|GO:0043228,non-membrane-bounded organelle|GO:0043227,membrane-bounded organelle|GO:0043226,organelle|GO:0005737,cytoplasm|GO:0031981,nuclear lumen|GO:0005730,nucleolus|GO:0005634,nucleus|GO:0016020,membrane|GO:0005654,nucleoplasm|GO:0005886,plasma membrane|GO:0043231,intracellular membrane-bounded organelle|GO:0043232,intracell…	GO:0016277,[myelin basic protein]-arginine N-methyltransferase activity|GO:0016274,protein-arginine N-methyltransferase activity|GO:0042054,histone methyltransferase activity|GO:0016273,arginine N-methyltransferase activity|GO:0003824,catalytic activity|GO:0008757,S-adenosylmethionine-dependent methyltransferase activity|GO:0016740,transferase activity|GO:0016741,transferase activity, transferrin…	0	2	1	0	1	0	102.92	914	By MS/MS		0.9	0	0	0
I3LDA5;A0A4X1V093	I3LDA5	tr|I3LDA5|I3LDA5_PIG EH domain containing 4 OS=Sus scrofa OX=9823 GN=EHD4 PE=1 SV=2;tr|A0A4X1V093|A0A4X1V093_PIG Uncharacterized protein OS=Sus scrofa OX=9823 PE=3 SV=1	EH domain containing 4	EHD4	5.9079	GO:0032502,developmental process|GO:0008104,protein localization|GO:0032388,positive regulation of intracellular transport|GO:0051147,regulation of muscle cell differentiation|GO:0060341,regulation of cellular localization|GO:0022603,regulation of anatomical structure morphogenesis|GO:0051049,regulation of transport|GO:0032386,regulation of intracellular transport|GO:0051155,positive regulation o…	GO:0098590,plasma membrane region|GO:0055038,recycling endosome membrane|GO:0055037,recycling endosome|GO:0005901,caveola|GO:0043229,intracellular organelle|GO:0071944,cell periphery|GO:0044853,plasma membrane raft|GO:0043227,membrane-bounded organelle|GO:0043226,organelle|GO:0010008,endosome membrane|GO:0005737,cytoplasm|GO:0031982,vesicle|GO:0098805,whole membrane|GO:0016020,membrane|GO:0070062…	GO:0035639,purine ribonucleoside triphosphate binding|GO:0005488,binding|GO:0001883,purine nucleoside binding|GO:0000166,nucleotide binding|GO:1901363,heterocyclic compound binding|GO:1901265,nucleoside phosphate binding|GO:0001882,nucleoside binding|GO:0043168,anion binding|GO:0043169,cation binding|GO:0043167,ion binding|GO:0032561,guanyl ribonucleotide binding|GO:0005509,calcium ion binding|GO…	ssc04144,Endocytosis	2	1	0	1	0	61.199	541	By MS/MS		2.8	0	5887200	0
Q29235;Q0QEM6;F1SLA0;A0A480JWP4;A0A4X1W7K4;A0A287BET3;A0A480JUN1;A0A481D232;A0A481D142;K7GLT8;A0A4X1W6Q6	Q29235	tr|Q29235|Q29235_PIG ATP synthase beta chain, mitochondrial (Fragment) OS=Sus scrofa OX=9823 PE=2 SV=1;tr|Q0QEM6|Q0QEM6_PIG ATP synthase subunit beta (Fragment) OS=Sus scrofa OX=9823 GN=ATP5B PE=2 SV=1;tr|F1SLA0|F1SLA0_PIG ATP synthase subunit beta OS=Sus	ATP synthase beta chain, mitochondrial (Fragment)		5.8779	GO:0009187,cyclic nucleotide metabolic process|GO:0008152,metabolic process|GO:0044237,cellular metabolic process|GO:0019953,sexual reproduction|GO:1901564,organonitrogen compound metabolic process|GO:0044249,cellular biosynthetic process|GO:0034641,cellular nitrogen compound metabolic process|GO:0009165,nucleotide biosynthetic process|GO:0023052,signaling|GO:0007165,signal transduction|GO:007252…	GO:0016020,membrane|GO:0044464,cell part|GO:0005623,cell|GO:0005622,intracellular|GO:0005856,cytoskeleton|GO:0005737,cytoplasm|GO:0015630,microtubule cytoskeleton|GO:0043231,intracellular membrane-bounded organelle|GO:0043232,intracellular non-membrane-bounded organelle|GO:0031514,motile cilium|GO:0005634,nucleus|GO:0044444,cytoplasmic part|GO:0043229,intracellular organelle|GO:0043228,non-membra…	GO:0043169,cation binding|GO:0043167,ion binding|GO:0009975,cyclase activity|GO:0016829,lyase activity|GO:0000287,magnesium ion binding|GO:0016849,phosphorus-oxygen lyase activity|GO:0004016,adenylate cyclase activity|GO:0003824,catalytic activity|GO:0005488,binding|GO:0046872,metal ion binding|GO:0043168,anion binding|GO:0071890,bicarbonate binding	ssc04713,Circadian entrainment|ssc00230,Purine metabolism|ssc04024,cAMP signaling pathway	11	1	0	1	0	10.874	107	By MS/MS		11.2	0	0	0
A0A5G2Q729;A0A4X1U1Y7;F1S6Q1;A0A4X1U4M8	A0A5G2Q729	tr|A0A5G2Q729|A0A5G2Q729_PIG Uncharacterized protein OS=Sus scrofa OX=9823 GN=NDUFA13 PE=1 SV=1;tr|A0A4X1U1Y7|A0A4X1U1Y7_PIG Uncharacterized protein OS=Sus scrofa OX=9823 PE=4 SV=1;tr|F1S6Q1|F1S6Q1_PIG Uncharacterized protein OS=Sus scrofa OX=9823 GN=NDUFA	Uncharacterized protein	NDUFA13	5.8766	GO:2001234,negative regulation of apoptotic signaling pathway|GO:0008104,protein localization|GO:0080090,regulation of primary metabolic process|GO:0019222,regulation of metabolic process|GO:2001233,regulation of apoptotic signaling pathway|GO:0048585,negative regulation of response to stimulus|GO:0072655,establishment of protein localization to mitochondrion|GO:0048583,regulation of response to …	GO:0098796,membrane protein complex|GO:0044421,extracellular region part|GO:0044464,cell part|GO:0031974,membrane-enclosed lumen|GO:1990204,oxidoreductase complex|GO:0043229,intracellular organelle|GO:0043227,membrane-bounded organelle|GO:0043226,organelle|GO:0031224,intrinsic component of membrane|GO:0005737,cytoplasm|GO:0005654,nucleoplasm|GO:0070062,extracellular exosome|GO:0031981,nuclear lum…	GO:0003824,catalytic activity|GO:0008137,NADH dehydrogenase (ubiquinone) activity|GO:0016655,oxidoreductase activity, acting on NAD(P)H, quinone or similar compound as acceptor|GO:0050136,NADH dehydrogenase (quinone) activity|GO:0016651,oxidoreductase activity, acting on NAD(P)H|GO:0003954,NADH dehydrogenase activity|GO:0016491,oxidoreductase activity	ssc01100,Metabolic pathways|ssc04932,Non-alcoholic fatty liver disease (NAFLD)|ssc00190,Oxidative phosphorylation|ssc05012,Parkinson disease|ssc05010,Alzheimer disease|ssc05016,Huntington disease	4	1	0	1	0	16.338	142	By MS/MS		6.3	0	0	0
I3LLV1;A0A4X1UHG1;A0A5G2R097;I3LPL9;A0A4X1UEY1;A0A4X1UCK1;A0A286ZRU8	I3LLV1	tr|I3LLV1|I3LLV1_PIG Makorin ring finger protein 2 OS=Sus scrofa OX=9823 GN=MKRN2 PE=4 SV=3;tr|A0A4X1UHG1|A0A4X1UHG1_PIG Uncharacterized protein OS=Sus scrofa OX=9823 PE=4 SV=1;tr|A0A5G2R097|A0A5G2R097_PIG Makorin ring finger protein 2 OS=Sus scrofa OX=982	Makorin ring finger protein 2	MKRN2	5.8704	GO:0071704,organic substance metabolic process|GO:0044267,cellular protein metabolic process|GO:0044238,primary metabolic process|GO:0044260,cellular macromolecule metabolic process|GO:0032446,protein modification by small protein conjugation|GO:0019538,protein metabolic process|GO:0009987,cellular process|GO:0070647,protein modification by small protein conjugation or removal|GO:0006464,cellular…	0	GO:0019787,ubiquitin-like protein transferase activity|GO:0043169,cation binding|GO:0046872,metal ion binding|GO:0046914,transition metal ion binding|GO:0097159,organic cyclic compound binding|GO:0044822,poly(A) RNA binding|GO:0043167,ion binding|GO:0003824,catalytic activity|GO:0016740,transferase activity|GO:0044877,macromolecular complex binding|GO:0003723,RNA binding|GO:0003676,nucleic acid b…	0	7	1	0	1	0	41.692	372	By MS/MS		2.7	0	6646300	0
F2VR55;A0A287AV76	F2VR55	tr|F2VR55|F2VR55_PIG BCL2-associated athanogene 2 (Fragment) OS=Sus scrofa OX=9823 GN=BAG2 PE=4 SV=1;tr|A0A287AV76|A0A287AV76_PIG BCL2 associated athanogene 2 OS=Sus scrofa OX=9823 GN=BAG2 PE=1 SV=1	BCL2-associated athanogene 2 (Fragment)	BAG2	5.8676	GO:0044267,cellular protein metabolic process|GO:0006457,protein folding|GO:0044260,cellular macromolecule metabolic process|GO:0044238,primary metabolic process|GO:0019538,protein metabolic process|GO:0009987,cellular process|GO:0044237,cellular metabolic process|GO:0043170,macromolecule metabolic process|GO:0071704,organic substance metabolic process|GO:0008152,metabolic process|GO:0050790,regu…	0	GO:0051087,chaperone binding|GO:0005515,protein binding|GO:0042802,identical protein binding|GO:0005488,binding|GO:0030554,adenyl nucleotide binding|GO:0000774,adenyl-nucleotide exchange factor activity|GO:0030234,enzyme regulator activity|GO:0000166,nucleotide binding|GO:0036094,small molecule binding|GO:0060590,ATPase regulator activity|GO:0097159,organic cyclic compound binding|GO:0017076,puri…	ssc04141,Protein processing in endoplasmic reticulum	2	1	0	1	0	6.8617	62	By MS/MS		14.5	0	0	0
A0A287ARA0;A0A4X1UMV7	A0A287ARA0	tr|A0A287ARA0|A0A287ARA0_PIG Histone H2B OS=Sus scrofa OX=9823 GN=LOC102160938 PE=3 SV=2;tr|A0A4X1UMV7|A0A4X1UMV7_PIG Histone H2B OS=Sus scrofa OX=9823 PE=3 SV=1	Histone H2B	LOC102160938	5.8631	GO:0034728,nucleosome organization|GO:0071103,DNA conformation change|GO:0022607,cellular component assembly|GO:0070271,protein complex biogenesis|GO:0043933,macromolecular complex subunit organization|GO:0016043,cellular component organization|GO:0031497,chromatin assembly|GO:0034622,cellular macromolecular complex assembly|GO:0071840,cellular component organization or biogenesis|GO:0071824,prot…	GO:0031974,membrane-enclosed lumen|GO:0044815,DNA packaging complex|GO:0043229,intracellular organelle|GO:0043228,non-membrane-bounded organelle|GO:0000785,chromatin|GO:0000786,nucleosome|GO:0000788,nuclear nucleosome|GO:0000228,nuclear chromosome|GO:0043227,membrane-bounded organelle|GO:0043226,organelle|GO:0031981,nuclear lumen|GO:0005634,nucleus|GO:0044454,nuclear chromosome part|GO:0005694,ch…	GO:0003676,nucleic acid binding|GO:0097159,organic cyclic compound binding|GO:0005488,binding|GO:0005515,protein binding|GO:0003677,DNA binding|GO:0046983,protein dimerization activity|GO:0046982,protein heterodimerization activity|GO:1901363,heterocyclic compound binding	ssc05203,Viral carcinogenesis|ssc05322,Systemic lupus erythematosus|ssc05034,Alcoholism	2	1	0	0	0	13.532	122	By matching		7.4	0	0	0
A0A287A4H2	A0A287A4H2	tr|A0A287A4H2|A0A287A4H2_PIG Purine rich element binding protein B OS=Sus scrofa OX=9823 GN=PURB PE=1 SV=1	Purine rich element binding protein B	PURB	5.8623	GO:0080090,regulation of primary metabolic process|GO:0019222,regulation of metabolic process|GO:1901362,organic cyclic compound biosynthetic process|GO:0071840,cellular component organization or biogenesis|GO:0010605,negative regulation of macromolecule metabolic process|GO:0010608,posttranscriptional regulation of gene expression|GO:0043043,peptide biosynthetic process|GO:0006260,DNA replicatio…	GO:0031974,membrane-enclosed lumen|GO:0043229,intracellular organelle|GO:0005662,DNA replication factor A complex|GO:0043228,non-membrane-bounded organelle|GO:0043227,membrane-bounded organelle|GO:0000228,nuclear chromosome|GO:0005737,cytoplasm|GO:0031981,nuclear lumen|GO:0097458,neuron part|GO:0005634,nucleus|GO:0043226,organelle|GO:0044454,nuclear chromosome part|GO:0005657,replication fork|GO:…	GO:0005488,binding|GO:0003676,nucleic acid binding|GO:0003677,DNA binding|GO:1901363,heterocyclic compound binding|GO:0043565,sequence-specific DNA binding|GO:0043566,structure-specific DNA binding|GO:0000900,translation repressor activity, nucleic acid binding|GO:0008134,transcription factor binding|GO:0003690,double-stranded DNA binding|GO:0003691,double-stranded telomeric DNA binding|GO:000369…	0	1	1	0	1	0	32.908	308	By MS/MS		4.5	0	3882300	0
A0A4X1U6S6;A0A287ARV8	A0A4X1U6S6	tr|A0A4X1U6S6|A0A4X1U6S6_PIG Uncharacterized protein OS=Sus scrofa OX=9823 PE=3 SV=1;tr|A0A287ARV8|A0A287ARV8_PIG Mitochondrial ribosomal protein L12 OS=Sus scrofa OX=9823 GN=MRPL12 PE=1 SV=1	Uncharacterized protein		5.8562	GO:0044238,primary metabolic process|GO:0032774,RNA biosynthetic process|GO:0080090,regulation of primary metabolic process|GO:0019222,regulation of metabolic process|GO:0009891,positive regulation of biosynthetic process|GO:0031326,regulation of cellular biosynthetic process|GO:0031325,positive regulation of cellular metabolic process|GO:0051173,positive regulation of nitrogen compound metabolic…	GO:0015934,large ribosomal subunit|GO:0031974,membrane-enclosed lumen|GO:0043229,intracellular organelle|GO:0043228,non-membrane-bounded organelle|GO:0043227,membrane-bounded organelle|GO:0043226,organelle|GO:0005737,cytoplasm|GO:0005739,mitochondrion|GO:0030529,intracellular ribonucleoprotein complex|GO:0005759,mitochondrial matrix|GO:0044429,mitochondrial part|GO:0000315,organellar large riboso…	GO:0097159,organic cyclic compound binding|GO:0005198,structural molecule activity|GO:0003735,structural constituent of ribosome|GO:0003723,RNA binding|GO:0003676,nucleic acid binding|GO:1901363,heterocyclic compound binding|GO:0005488,binding	0	2	1	0	1	0	21.237	198	By MS/MS		4.5	0	0	0
A0A5G2R4K1;A0A4X1WCQ9;C4MXZ1;C4MRC5;B9V4E8;A0A4X1W7B9;A0A4X1UMF7;A0A4X1TDF0;A0A287BM57;A0A287B8I6;F6Q3P3;A0A4X1WCY4;A0A5G2RFW2;A0A4X1UH95;A0A286ZTI3;A0A287A7C1;A0A286ZZ57;A0A287B5T6	A0A5G2R4K1	tr|A0A5G2R4K1|A0A5G2R4K1_PIG Uncharacterized protein OS=Sus scrofa OX=9823 GN=ARF3 PE=4 SV=1;tr|A0A4X1WCQ9|A0A4X1WCQ9_PIG Uncharacterized protein OS=Sus scrofa OX=9823 PE=4 SV=1;tr|C4MXZ1|C4MXZ1_PIG ADP-ribosylation factor 1 OS=Sus scrofa OX=9823 GN=ARF1 P	Uncharacterized protein	ARF3	5.852	GO:0050801,ion homeostasis|GO:0042592,homeostatic process|GO:0055070,copper ion homeostasis|GO:0023052,signaling|GO:0007165,signal transduction|GO:0055076,transition metal ion homeostasis|GO:0098771,inorganic ion homeostasis|GO:0035556,intracellular signal transduction|GO:0050789,regulation of biological process|GO:0044699,single-organism process|GO:0051716,cellular response to stimulus|GO:005123…	GO:0030016,myofibril|GO:0030017,sarcomere|GO:0043229,intracellular organelle|GO:0043228,non-membrane-bounded organelle|GO:0005924,cell-substrate adherens junction|GO:0005925,focal adhesion|GO:0043227,membrane-bounded organelle|GO:0043226,organelle|GO:0030054,cell junction|GO:0030055,cell-substrate junction|GO:0005737,cytoplasm|GO:0012505,endomembrane system|GO:0031982,vesicle|GO:0031988,membrane-…	GO:0035639,purine ribonucleoside triphosphate binding|GO:0005488,binding|GO:0003676,nucleic acid binding|GO:0000166,nucleotide binding|GO:1901363,heterocyclic compound binding|GO:1901265,nucleoside phosphate binding|GO:0001882,nucleoside binding|GO:0043168,anion binding|GO:0043167,ion binding|GO:0032561,guanyl ribonucleotide binding|GO:0001883,purine nucleoside binding|GO:0032549,ribonucleoside b…	ssc04072,Phospholipase D signaling pathway|ssc04144,Endocytosis|ssc05134,Legionellosis	18	1	0	1	0	16.145	144	By MS/MS		10.4	0	5001600	0
A0A480TSI9	A0A480TSI9	tr|A0A480TSI9|A0A480TSI9_PIG 26S proteasome non-ATPase regulatory subunit 6 isoform 2 OS=Sus scrofa OX=9823 PE=4 SV=1	26S proteasome non-ATPase regulatory subunit 6 isoform 2		5.823	GO:0044248,cellular catabolic process|GO:0043632,modification-dependent macromolecule catabolic process|GO:0044267,cellular protein metabolic process|GO:1901575,organic substance catabolic process|GO:0044265,cellular macromolecule catabolic process|GO:0044260,cellular macromolecule metabolic process|GO:0043161,proteasome-mediated ubiquitin-dependent protein catabolic process|GO:0071704,organic su…	GO:0043234,protein complex|GO:0005838,proteasome regulatory particle|GO:0022624,proteasome accessory complex|GO:0044464,cell part|GO:0005623,cell|GO:0005622,intracellular|GO:0044424,intracellular part|GO:0000502,proteasome complex|GO:0032991,macromolecular complex	0	0	1	1	0	1	0	33.779	291	By MS/MS		6.9	0	1508000	0
A0A287ALA3;A0A287B190;A0A287B2K1;A0A4X1U5Z5;A0A480VR97;A0A4X1U3Z0;F1SFG4;A0A4X1U3S5	A0A287ALA3	tr|A0A287ALA3|A0A287ALA3_PIG Cation-transporting ATPase OS=Sus scrofa OX=9823 GN=ATP13A3 PE=3 SV=1;tr|A0A287B190|A0A287B190_PIG Cation-transporting ATPase OS=Sus scrofa OX=9823 GN=ATP13A3 PE=3 SV=1;tr|A0A287B2K1|A0A287B2K1_PIG Cation-transporting ATPase OS	Cation-transporting ATPase	ATP13A3	5.8214	GO:0006812,cation transport|GO:0006811,ion transport|GO:0006810,transport|GO:0044765,single-organism transport|GO:1902578,single-organism localization|GO:0008152,metabolic process|GO:0051234,establishment of localization|GO:0051179,localization|GO:0044699,single-organism process|GO:0050801,ion homeostasis|GO:0042592,homeostatic process|GO:0055074,calcium ion homeostasis|GO:0098771,inorganic ion h…	GO:0044425,membrane part|GO:0016021,integral component of membrane|GO:0016020,membrane|GO:0031224,intrinsic component of membrane|GO:0043231,intracellular membrane-bounded organelle|GO:0044459,plasma membrane part|GO:0043227,membrane-bounded organelle|GO:0044464,cell part|GO:0005623,cell|GO:0005622,intracellular|GO:0043229,intracellular organelle|GO:0071944,cell periphery|GO:0005887,integral comp…	GO:0035639,purine ribonucleoside triphosphate binding|GO:0005488,binding|GO:0016887,ATPase activity|GO:0043167,ion binding|GO:1901363,heterocyclic compound binding|GO:1901265,nucleoside phosphate binding|GO:0001882,nucleoside binding|GO:0043168,anion binding|GO:0043169,cation binding|GO:0000166,nucleotide binding|GO:0001883,purine nucleoside binding|GO:0032549,ribonucleoside binding|GO:0017076,pu…	0	8	1	0	1	0	127.74	1136	By MS/MS		0.6	0	3744500	0
A0A4X1TQL6;A0A480ZZI2;A0A481BTR3;A0A4X1TVH7;K9IW82;K7GMC4;A0A480X2S2;F1S861;A0A481BZ26;A0A480XGK7;A0A480JWC6;A0A480TN63	A0A4X1TQL6	tr|A0A4X1TQL6|A0A4X1TQL6_PIG Uncharacterized protein OS=Sus scrofa OX=9823 PE=4 SV=1;tr|A0A480ZZI2|A0A480ZZI2_PIG Nuclear factor NF-kappa-B p100 subunit isoform X1 OS=Sus scrofa OX=9823 PE=4 SV=1;tr|A0A481BTR3|A0A481BTR3_PIG Nuclear factor NF-kappa-B p100	Uncharacterized protein		5.8183	GO:0080090,regulation of primary metabolic process|GO:0019222,regulation of metabolic process|GO:0007165,signal transduction|GO:1901362,organic cyclic compound biosynthetic process|GO:0071840,cellular component organization or biogenesis|GO:0002268,follicular dendritic cell differentiation|GO:0051716,cellular response to stimulus|GO:0010605,negative regulation of macromolecule metabolic process|G…	GO:0031974,membrane-enclosed lumen|GO:0043229,intracellular organelle|GO:0043227,membrane-bounded organelle|GO:0043226,organelle|GO:0005737,cytoplasm|GO:0031981,nuclear lumen|GO:0005634,nucleus|GO:0005654,nucleoplasm|GO:0033257,Bcl3/NF-kappaB2 complex|GO:0033256,I-kappaB/NF-kappaB complex|GO:0043234,protein complex|GO:0032991,macromolecular complex|GO:0043231,intracellular membrane-bounded organe…	GO:0001012,RNA polymerase II regulatory region DNA binding|GO:0001159,core promoter proximal region DNA binding|GO:0001077,transcriptional activator activity, RNA polymerase II core promoter proximal region sequence-specific binding|GO:0044877,macromolecular complex binding|GO:0005488,binding|GO:0003676,nucleic acid binding|GO:0003677,DNA binding|GO:1901363,heterocyclic compound binding|GO:004356…	0	12	1	0	1	0	89.625	832	By matching		1.2	0	72171000	0
A0A480N530;A0A480RQH0;A0A480N672;A0A480NC21;A0A480NBW8;A0A4X1VK75;A0A5G2RCQ0;A0A4X1VMK9;A0A481D7K6;A0A4X1VJV4;A0A481AX31;I3LB80;A0A4X1VK70;A0A480X7X6;A0A480IRW3;A0A480IQQ1;A0A4X1VK65;A0A480IPL8;A0A480IPH1;B2D2K7;A0A4X1VJV9	A0A480N530	tr|A0A480N530|A0A480N530_PIG 4F2 cell-surface antigen heavy chain OS=Sus scrofa OX=9823 PE=4 SV=1;tr|A0A480RQH0|A0A480RQH0_PIG 4F2 cell-surface antigen heavy chain isoform c OS=Sus scrofa OX=9823 PE=4 SV=1;tr|A0A480N672|A0A480N672_PIG 4F2 cell-surface anti	4F2 cell-surface antigen heavy chain		5.8113	GO:0044238,primary metabolic process|GO:0005975,carbohydrate metabolic process|GO:0008152,metabolic process|GO:0071704,organic substance metabolic process	GO:0044425,membrane part|GO:0016021,integral component of membrane|GO:0016020,membrane|GO:0031224,intrinsic component of membrane	GO:0003824,catalytic activity|GO:0043167,ion binding|GO:0005488,binding|GO:0043169,cation binding	0	21	1	0	1	0	35.816	335	By MS/MS		3	0	5064800	0
A0A4X1T2F0;A0A287BEE0;A0A287APA1;A0A5G2QPT6;A0A287ACQ7;A0A5G2QWH5;A0A4X1T2G9;A0A4X1T1J5;A0A287ABB8;A0A4X1T0J5;A0A4X1T0G0;A0A286ZTN4	A0A4X1T2F0	tr|A0A4X1T2F0|A0A4X1T2F0_PIG NIPSNAP domain-containing protein OS=Sus scrofa OX=9823 PE=4 SV=1;tr|A0A287BEE0|A0A287BEE0_PIG Nipsnap homolog 2 OS=Sus scrofa OX=9823 GN=NIPSNAP2 PE=1 SV=1;tr|A0A287APA1|A0A287APA1_PIG Nipsnap homolog 2 OS=Sus scrofa OX=9823 G	NIPSNAP domain-containing protein		5.8082	GO:0032501,multicellular organismal process|GO:0044707,single-multicellular organism process|GO:0050877,neurological system process|GO:0007600,sensory perception|GO:0019233,sensory perception of pain|GO:0044699,single-organism process|GO:0003008,system process	GO:0098590,plasma membrane region|GO:0044464,cell part|GO:0031975,envelope|GO:0043229,intracellular organelle|GO:0071944,cell periphery|GO:0045202,synapse|GO:0043227,membrane-bounded organelle|GO:0043226,organelle|GO:0097060,synaptic membrane|GO:0031090,organelle membrane|GO:0098805,whole membrane|GO:0016020,membrane|GO:0044444,cytoplasmic part|GO:0005739,mitochondrion|GO:0044456,synapse part|GO:…	GO:0005488,binding|GO:0042165,neurotransmitter binding	0	12	1	0	1	0	28.897	247	By MS/MS		4	0	2353600	0
I3L7Q4;A0A480Z2B4;A0A480VKX4;A0A4X1TIU3;A0A4X1TIP7;A0A5G2QD12;A0A286ZT56;A0A287ATC4	I3L7Q4	tr|I3L7Q4|I3L7Q4_PIG Pre-mRNA processing factor 6 OS=Sus scrofa OX=9823 GN=PRPF6 PE=4 SV=3;tr|A0A480Z2B4|A0A480Z2B4_PIG Pre-mRNA-processing factor 6 OS=Sus scrofa OX=9823 PE=4 SV=1;tr|A0A480VKX4|A0A480VKX4_PIG Pre-mRNA-processing factor 6 OS=Sus scrofa OX=	Pre-mRNA processing factor 6	PRPF6	5.8035	GO:0044238,primary metabolic process|GO:0032774,RNA biosynthetic process|GO:0080090,regulation of primary metabolic process|GO:0019222,regulation of metabolic process|GO:0031328,positive regulation of cellular biosynthetic process|GO:0031326,regulation of cellular biosynthetic process|GO:0031325,positive regulation of cellular metabolic process|GO:0051173,positive regulation of nitrogen compound …	GO:0071001,U4/U6 snRNP|GO:0031974,membrane-enclosed lumen|GO:0043229,intracellular organelle|GO:0043227,membrane-bounded organelle|GO:0043226,organelle|GO:0097525,spliceosomal snRNP complex|GO:0031981,nuclear lumen|GO:0005634,nucleus|GO:0016020,membrane|GO:0030529,intracellular ribonucleoprotein complex|GO:0005654,nucleoplasm|GO:0046540,U4/U6 x U5 tri-snRNP complex|GO:0071013,catalytic step 2 spl…	GO:0035258,steroid hormone receptor binding|GO:0005515,protein binding|GO:0035257,nuclear hormone receptor binding|GO:0044822,poly(A) RNA binding|GO:0000988,transcription factor activity, protein binding|GO:0050681,androgen receptor binding|GO:0003712,transcription cofactor activity|GO:0000989,transcription factor activity, transcription factor binding|GO:0003713,transcription coactivator activit…	0	8	1	0	1	0	103.36	907	By MS/MS		1.3	0	5454100	0
A0A4X1UXP5;A0A287AT18	A0A4X1UXP5	tr|A0A4X1UXP5|A0A4X1UXP5_PIG Proteasome subunit alpha type OS=Sus scrofa OX=9823 PE=3 SV=1;tr|A0A287AT18|A0A287AT18_PIG Proteasome subunit alpha type OS=Sus scrofa OX=9823 GN=PSMA7 PE=1 SV=1	Proteasome subunit alpha type		5.7943	GO:0044248,cellular catabolic process|GO:0043632,modification-dependent macromolecule catabolic process|GO:0044267,cellular protein metabolic process|GO:1901575,organic substance catabolic process|GO:0044265,cellular macromolecule catabolic process|GO:0044260,cellular macromolecule metabolic process|GO:0043161,proteasome-mediated ubiquitin-dependent protein catabolic process|GO:0071704,organic su…	GO:0019773,proteasome core complex, alpha-subunit complex|GO:0043229,intracellular organelle|GO:0000502,proteasome complex|GO:0043227,membrane-bounded organelle|GO:0043226,organelle|GO:0005737,cytoplasm|GO:0031982,vesicle|GO:0005634,nucleus|GO:0031988,membrane-bounded vesicle|GO:1990111,spermatoproteasome complex|GO:0032991,macromolecular complex|GO:1903561,extracellular vesicle|GO:0005839,protea…	GO:0016787,hydrolase activity|GO:0004175,endopeptidase activity|GO:0004298,threonine-type endopeptidase activity|GO:0003824,catalytic activity|GO:0070003,threonine-type peptidase activity|GO:0070011,peptidase activity, acting on L-amino acid peptides|GO:0008233,peptidase activity	ssc03050,Proteasome	2	1	0	1	0	27.851	248	By MS/MS		5.6	0	3588400	0
I3LPT1;A0A5G2RF77;A0A4X1VLN0;A0A5G2QNL3;A0A4X1VH46;A8U4R4	I3LPT1	tr|I3LPT1|I3LPT1_PIG Transketolase OS=Sus scrofa OX=9823 GN=TKT PE=1 SV=1;tr|A0A5G2RF77|A0A5G2RF77_PIG Transketolase OS=Sus scrofa OX=9823 GN=TKT PE=1 SV=1;tr|A0A4X1VLN0|A0A4X1VLN0_PIG Transket_pyr domain-containing protein OS=Sus scrofa OX=9823 PE=4 SV=1;	Transketolase	TKT	5.7835	GO:0044249,cellular biosynthetic process|GO:0050789,regulation of biological process|GO:0044699,single-organism process|GO:1901576,organic substance biosynthetic process|GO:0044710,single-organism metabolic process|GO:0044711,single-organism biosynthetic process|GO:0040007,growth|GO:0040008,regulation of growth|GO:0019682,glyceraldehyde-3-phosphate metabolic process|GO:0071704,organic substance m…	GO:0031974,membrane-enclosed lumen|GO:0043229,intracellular organelle|GO:0043227,membrane-bounded organelle|GO:0043226,organelle|GO:0070062,extracellular exosome|GO:0031981,nuclear lumen|GO:0043209,myelin sheath|GO:0005634,nucleus|GO:0031988,membrane-bounded vesicle|GO:0005654,nucleoplasm|GO:1903561,extracellular vesicle|GO:0031982,vesicle|GO:0043230,extracellular organelle|GO:0043231,intracellul…	GO:0004802,transketolase activity|GO:0043169,cation binding|GO:0005515,protein binding|GO:0043167,ion binding|GO:0003824,catalytic activity|GO:0016740,transferase activity|GO:0048037,cofactor binding|GO:0005488,binding|GO:0016744,transferase activity, transferring aldehyde or ketonic groups|GO:0046983,protein dimerization activity|GO:0046872,metal ion binding|GO:0042802,identical protein binding|…	ssc00030,Pentose phosphate pathway|ssc01230,Biosynthesis of amino acids|ssc01100,Metabolic pathways|ssc01200,Carbon metabolism	6	1	0	1	0	61.73	569	By MS/MS		1.4	0	2371400	0
A0A4X1T1V8;A0A287BM53;A0A0B8RSA9;A0A4X1T179;A0A5G2QBT0;A0A4X1W808;A0A4X1T0A9;A0A286ZQA5;A0A5G2R293	A0A4X1T1V8	tr|A0A4X1T1V8|A0A4X1T1V8_PIG 60S ribosomal protein L7a OS=Sus scrofa OX=9823 PE=3 SV=1;tr|A0A287BM53|A0A287BM53_PIG 60S ribosomal protein L7a OS=Sus scrofa OX=9823 GN=RPL7A PE=3 SV=1;tr|A0A0B8RSA9|A0A0B8RSA9_PIG 60S ribosomal protein L7a OS=Sus scrofa dome	60S ribosomal protein L7a		5.772	GO:0022613,ribonucleoprotein complex biogenesis|GO:0044085,cellular component biogenesis|GO:0042254,ribosome biogenesis|GO:0071840,cellular component organization or biogenesis|GO:0022607,cellular component assembly|GO:0043933,macromolecular complex subunit organization|GO:0044699,single-organism process|GO:0034622,cellular macromolecular complex assembly|GO:0019953,sexual reproduction|GO:0090304…	GO:0031974,membrane-enclosed lumen|GO:0043229,intracellular organelle|GO:0043228,non-membrane-bounded organelle|GO:0043227,membrane-bounded organelle|GO:0043226,organelle|GO:0005732,small nucleolar ribonucleoprotein complex|GO:0031981,nuclear lumen|GO:0005730,nucleolus|GO:0005634,nucleus|GO:0030529,intracellular ribonucleoprotein complex|GO:0044452,nucleolar part|GO:0032991,macromolecular complex…	GO:0030621,U4 snRNA binding|GO:0097159,organic cyclic compound binding|GO:0044822,poly(A) RNA binding|GO:1901363,heterocyclic compound binding|GO:0017069,snRNA binding|GO:0003723,RNA binding|GO:0003676,nucleic acid binding|GO:0034512,box C/D snoRNA binding|GO:0030515,snoRNA binding|GO:0034511,U3 snoRNA binding|GO:0005488,binding|GO:0005515,protein binding|GO:0030622,U4atac snRNA binding|GO:001989…	ssc03008,Ribosome biogenesis in eukaryotes|ssc03040,Spliceosome	9	1	0	1	0	29.995	266	By MS/MS		3.8	0	8910300	0
A0A4X1VU59;A0A287B8A9;A0A5G2RC74;A0A4X1VU40;A0A4X1VU44;A0A481C216;A0A4X1VZZ1;F1RIP4;A0A480JT72	A0A4X1VU59	tr|A0A4X1VU59|A0A4X1VU59_PIG RuvB-like helicase OS=Sus scrofa OX=9823 GN=RUVBL2 PE=3 SV=1;tr|A0A287B8A9|A0A287B8A9_PIG RuvB-like helicase OS=Sus scrofa OX=9823 GN=RUVBL2 PE=3 SV=2;tr|A0A5G2RC74|A0A5G2RC74_PIG RuvB-like helicase OS=Sus scrofa OX=9823 GN=RUV	RuvB-like helicase	RUVBL2	5.7676	GO:0008104,protein localization|GO:0035065,regulation of histone acetylation|GO:0035066,positive regulation of histone acetylation|GO:0090579,dsDNA loop formation|GO:0006475,internal protein amino acid acetylation|GO:0031056,regulation of histone modification|GO:0031058,positive regulation of histone modification|GO:1901362,organic cyclic compound biosynthetic process|GO:0071840,cellular componen…	GO:0043231,intracellular membrane-bounded organelle|GO:0033202,DNA helicase complex|GO:0031011,Ino80 complex|GO:0031974,membrane-enclosed lumen|GO:0043229,intracellular organelle|GO:0043228,non-membrane-bounded organelle|GO:0000785,chromatin|GO:0035267,NuA4 histone acetyltransferase complex|GO:0032991,macromolecular complex|GO:1902562,H4 histone acetyltransferase complex|GO:0000228,nuclear chromo…	GO:0017076,purine nucleotide binding|GO:0003676,nucleic acid binding|GO:0008026,ATP-dependent helicase activity|GO:0035639,purine ribonucleoside triphosphate binding|GO:0001012,RNA polymerase II regulatory region DNA binding|GO:0001158,enhancer sequence-specific DNA binding|GO:0031490,chromatin DNA binding|GO:0044877,macromolecular complex binding|GO:0005488,binding|GO:0016887,ATPase activity|GO:…	0	9	1	0	1	0	38.886	354	By MS/MS		3.4	0	9453900	0
A0A5G2Q930;A0A4X1TPX8;A0A5G2QQ27;A0A4X1TUX0;A0A4X1TUT8;A0A481D4P9;A0A5G2R631;A0A4X1TUV6;A0A480LC07;F1RNX2;A0A480JQZ3	A0A5G2Q930	tr|A0A5G2Q930|A0A5G2Q930_PIG Programmed cell death 5 OS=Sus scrofa OX=9823 GN=PDCD5 PE=1 SV=1;tr|A0A4X1TPX8|A0A4X1TPX8_PIG Uncharacterized protein OS=Sus scrofa OX=9823 PE=4 SV=1;tr|A0A5G2QQ27|A0A5G2QQ27_PIG Programmed cell death 5 OS=Sus scrofa OX=9823 GN	Programmed cell death 5	PDCD5	5.7541	GO:2001235,positive regulation of apoptotic signaling pathway|GO:0008104,protein localization|GO:0032388,positive regulation of intracellular transport|GO:0080090,regulation of primary metabolic process|GO:0019222,regulation of metabolic process|GO:2001233,regulation of apoptotic signaling pathway|GO:0051049,regulation of transport|GO:0032386,regulation of intracellular transport|GO:0048584,posit…	GO:0043231,intracellular membrane-bounded organelle|GO:0005737,cytoplasm|GO:0005622,intracellular|GO:0043230,extracellular organelle|GO:0031982,vesicle|GO:0044421,extracellular region part|GO:0043227,membrane-bounded organelle|GO:0005634,nucleus|GO:0044464,cell part|GO:0005623,cell|GO:0031988,membrane-bounded vesicle|GO:0043229,intracellular organelle|GO:0005576,extracellular region|GO:0044424,in…	GO:1901681,sulfur compound binding|GO:0043168,anion binding|GO:0015631,tubulin binding|GO:0005515,protein binding|GO:0048487,beta-tubulin binding|GO:0097367,carbohydrate derivative binding|GO:0097159,organic cyclic compound binding|GO:0030234,enzyme regulator activity|GO:0008092,cytoskeletal protein binding|GO:0008201,heparin binding|GO:0005539,glycosaminoglycan binding|GO:0043167,ion binding|GO:…	0	11	1	0	1	0	4.4608	40	By MS/MS		32.5	0	3069700	0
A0A4X1TQM0;A0A480LAQ8;A0A4X1TQL4;A0A287AUH7;A0A4X1TR00;A0A287AJ73;A0A4X1TR15;Q8WNW4;A0A4X1TKY9;F6QAP1;A0A286ZK38	A0A4X1TQM0	tr|A0A4X1TQM0|A0A4X1TQM0_PIG Uncharacterized protein OS=Sus scrofa OX=9823 GN=CTNNB1 PE=4 SV=1;tr|A0A480LAQ8|A0A480LAQ8_PIG Catenin beta-1 isoform X3 OS=Sus scrofa OX=9823 PE=4 SV=1;tr|A0A4X1TQL4|A0A4X1TQL4_PIG Uncharacterized protein OS=Sus scrofa OX=9823	Uncharacterized protein	CTNNB1	5.7522	GO:0001569,branching involved in blood vessel morphogenesis|GO:0045216,cell-cell junction organization|GO:0051049,regulation of transport|GO:0001501,skeletal system development|GO:0043933,macromolecular complex subunit organization|GO:0001503,ossification|GO:0044281,small molecule metabolic process|GO:0048262,determination of dorsal/ventral asymmetry|GO:2000736,regulation of stem cell differentia…	GO:0031974,membrane-enclosed lumen|GO:0030054,cell junction|GO:0030055,cell-substrate junction|GO:0031982,vesicle|GO:0031981,nuclear lumen|GO:0016020,membrane|GO:0031988,membrane-bounded vesicle|GO:0044798,nuclear transcription factor complex|GO:0030877,beta-catenin destruction complex|GO:0044291,cell-cell contact zone|GO:0098589,membrane region|GO:0000790,nuclear chromatin|GO:0000791,euchromatin…	GO:0008022,protein C-terminus binding|GO:0004871,signal transducer activity|GO:0033613,activating transcription factor binding|GO:0019899,enzyme binding|GO:1990188,euchromatin binding|GO:0060089,molecular transducer activity|GO:0044877,macromolecular complex binding|GO:0005488,binding|GO:0003676,nucleic acid binding|GO:0003677,DNA binding|GO:0044325,ion channel binding|GO:1901363,heterocyclic com…	ssc04670,Leukocyte transendothelial migration|ssc04510,Focal adhesion|ssc04390,Hippo signaling pathway|ssc04015,Rap1 signaling pathway|ssc05166,Human T-cell leukemia virus 1 infection|ssc04520,Adherens junction|ssc05200,Pathways in cancer|ssc04530,Tight junction|ssc04919,Thyroid hormone signaling pathway|ssc05210,Colorectal cancer|ssc05213,Endometrial cancer|ssc05205,Proteoglycans in cancer|ssc05…	11	1	0	1	0	66.501	605	By MS/MS		2	0	4091800	0
A0A5G2RNN3;A0A4X1TTY6;A0A287AZQ5	A0A5G2RNN3	tr|A0A5G2RNN3|A0A5G2RNN3_PIG TNF alpha induced protein 2 OS=Sus scrofa OX=9823 GN=TNFAIP2 PE=4 SV=1;tr|A0A4X1TTY6|A0A4X1TTY6_PIG Uncharacterized protein OS=Sus scrofa OX=9823 PE=4 SV=1;tr|A0A287AZQ5|A0A287AZQ5_PIG TNF alpha induced protein 2 OS=Sus scrofa	TNF alpha induced protein 2	TNFAIP2	5.752	GO:0019221,cytokine-mediated signaling pathway|GO:0032434,regulation of proteasomal ubiquitin-dependent protein catabolic process|GO:0032435,negative regulation of proteasomal ubiquitin-dependent protein catabolic process|GO:0019058,viral life cycle|GO:0048583,regulation of response to stimulus|GO:0007165,signal transduction|GO:0007166,cell surface receptor signaling pathway|GO:0071840,cellular c…	GO:0043229,intracellular organelle|GO:0043227,membrane-bounded organelle|GO:0043226,organelle|GO:0008180,COP9 signalosome|GO:0005737,cytoplasm|GO:0031982,vesicle|GO:0005634,nucleus|GO:0016020,membrane|GO:0005739,mitochondrion|GO:0031988,membrane-bounded vesicle|GO:0032991,macromolecular complex|GO:1903561,extracellular vesicle|GO:0070062,extracellular exosome|GO:0043234,protein complex|GO:0043230…	GO:0035639,purine ribonucleoside triphosphate binding|GO:0019899,enzyme binding|GO:0044877,macromolecular complex binding|GO:0005488,binding|GO:0003676,nucleic acid binding|GO:0043167,ion binding|GO:1901363,heterocyclic compound binding|GO:1901265,nucleoside phosphate binding|GO:0001882,nucleoside binding|GO:0043168,anion binding|GO:0051082,unfolded protein binding|GO:0000166,nucleotide binding|G…	ssc04915,Estrogen signaling pathway|ssc04612,Antigen processing and presentation|ssc04914,Progesterone-mediated oocyte maturation|ssc05215,Prostate cancer|ssc05200,Pathways in cancer|ssc04151,PI3K-Akt signaling pathway|ssc04621,NOD-like receptor signaling pathway|ssc04141,Protein processing in endoplasmic reticulum	3	1	0	1	0	73.141	655	By MS/MS		1.4	0	0	0
F1RZ70;A0A4X1URD8;A0A480I1K1;A0A4X1UW67;A0A480J515;A0A480Y074	F1RZ70	tr|F1RZ70|F1RZ70_PIG SEC14 like lipid binding 1 OS=Sus scrofa OX=9823 GN=SEC14L1 PE=1 SV=3;tr|A0A4X1URD8|A0A4X1URD8_PIG Uncharacterized protein OS=Sus scrofa OX=9823 PE=4 SV=1;tr|A0A480I1K1|A0A480I1K1_PIG SEC14-like protein 1 OS=Sus scrofa OX=9823 PE=4 SV=	SEC14 like lipid binding 1	SEC14L1	5.7512	GO:0006810,transport|GO:0051179,localization|GO:0051234,establishment of localization|GO:0050688,regulation of defense response to virus|GO:0050687,negative regulation of defense response to virus|GO:0048584,positive regulation of response to stimulus|GO:0048583,regulation of response to stimulus|GO:0031349,positive regulation of defense response|GO:0031348,negative regulation of defense response…	GO:0044425,membrane part|GO:0016021,integral component of membrane|GO:0016020,membrane|GO:0031224,intrinsic component of membrane|GO:0005737,cytoplasm|GO:0005794,Golgi apparatus|GO:0043231,intracellular membrane-bounded organelle|GO:0044464,cell part|GO:0044444,cytoplasmic part|GO:0005623,cell|GO:0005622,intracellular|GO:0043229,intracellular organelle|GO:0012505,endomembrane system|GO:0044424,in…	GO:0039552,RIG-I binding|GO:0005488,binding|GO:0005515,protein binding|GO:0005102,receptor binding|GO:0098772,molecular function regulator	0	6	1	0	1	0	80.099	707	By MS/MS		1.7	0	3713100	0
A0A481D1J9;A0A481D5Q1;A0A480LXG7;A0A481AZT3;A0A287ARI1;A0A480TYF5;A0A480INE5;A0A4X1SNL6;A0A4X1SNM8	A0A481D1J9	tr|A0A481D1J9|A0A481D1J9_PIG Eukaryotic translation initiation factor 3 subunit F OS=Sus scrofa OX=9823 PE=4 SV=1;tr|A0A481D5Q1|A0A481D5Q1_PIG Eukaryotic translation initiation factor 3 subunit F (Fragment) OS=Sus scrofa OX=9823 PE=3 SV=1;tr|A0A480LXG7|A0A	Eukaryotic translation initiation factor 3 subunit F		5.7475	#N/A	#N/A	#N/A	#N/A	9	1	0	1	0	23.384	210	By MS/MS		4.3	0	7549800	0
A0A5G2QWP8;A0A5G2QFY2;F1SFK0;A0A4X1UIF2;K7GQW0;A0A4X1UH14;A0A4X1UGZ7;K7GQ87;K7GKD3;A0A4X1UHV8;A0A4X1UGZ4;A0A480EMN7	A0A5G2QWP8	tr|A0A5G2QWP8|A0A5G2QWP8_PIG Insulin like growth factor 2 mRNA binding protein 2 OS=Sus scrofa OX=9823 GN=IGF2BP2 PE=1 SV=1;tr|A0A5G2QFY2|A0A5G2QFY2_PIG Insulin like growth factor 2 mRNA binding protein 2 OS=Sus scrofa OX=9823 GN=IGF2BP2 PE=1 SV=1;tr|F1SFK	Insulin like growth factor 2 mRNA binding protein 2	IGF2BP2	5.7466	#N/A	#N/A	#N/A	#N/A	12	2	0	1	0	54.724	495	By MS/MS		4	0	2261600	0
A0A4X1UAQ5;A0A4X1U9W4;A0A4X1UAQ0;A0A4X1U7W5;A0A480RQL1;A0A480RH73;A0A4X1U9U8;F1SE20;Q8SQ23;A0A481DF26;A0A481DBA9;A0A480XIJ1;A0A480WI07;A0A480VYN3;A0A480VY48;A0A480VVL5;A0A480VV88;A0A4X1UAK6	A0A4X1UAQ5	tr|A0A4X1UAQ5|A0A4X1UAQ5_PIG Uncharacterized protein OS=Sus scrofa OX=9823 PE=3 SV=1;tr|A0A4X1U9W4|A0A4X1U9W4_PIG Uncharacterized protein OS=Sus scrofa OX=9823 PE=3 SV=1;tr|A0A4X1UAQ0|A0A4X1UAQ0_PIG Plasminogen activator OS=Sus scrofa OX=9823 PE=3 SV=1;tr|	Uncharacterized protein		5.7418	GO:0044238,primary metabolic process|GO:0051604,protein maturation|GO:0019538,protein metabolic process|GO:0031639,plasminogen activation|GO:0031638,zymogen activation|GO:0043170,macromolecule metabolic process|GO:0071704,organic substance metabolic process|GO:0010467,gene expression|GO:0008152,metabolic process|GO:0016485,protein processing|GO:0006508,proteolysis|GO:1901564,organonitrogen compou…	GO:0005576,extracellular region|GO:0005615,extracellular space|GO:0044421,extracellular region part	GO:0004252,serine-type endopeptidase activity|GO:0004175,endopeptidase activity|GO:0017171,serine hydrolase activity|GO:0016787,hydrolase activity|GO:0003824,catalytic activity|GO:0070011,peptidase activity, acting on L-amino acid peptides|GO:0008233,peptidase activity|GO:0008236,serine-type peptidase activity	ssc05202,Transcriptional misregulation in cancer|ssc04610,Complement and coagulation cascades	18	1	0	1	0	49.523	435	By MS/MS		3.2	0	3699400	0
A0A287AK62;A0A4X1TL41;A0A4X1TL66;A0A287A1C8;A0A286ZRZ8;A0A4X1TL62;A0A480DM55	A0A287AK62	tr|A0A287AK62|A0A287AK62_PIG Cingulin like 1 OS=Sus scrofa OX=9823 GN=CGNL1 PE=4 SV=2;tr|A0A4X1TL41|A0A4X1TL41_PIG Uncharacterized protein OS=Sus scrofa OX=9823 PE=4 SV=1;tr|A0A4X1TL66|A0A4X1TL66_PIG Uncharacterized protein OS=Sus scrofa OX=9823 PE=4 SV=1;	Cingulin like 1	CGNL1	5.7341	GO:0022607,cellular component assembly|GO:0008152,metabolic process|GO:0030154,cell differentiation|GO:0048468,cell development|GO:0007043,cell-cell junction assembly|GO:0003382,epithelial cell morphogenesis|GO:0009653,anatomical structure morphogenesis|GO:0044699,single-organism process|GO:0000904,cell morphogenesis involved in differentiation|GO:0000902,cell morphogenesis|GO:0048869,cellular de…	GO:0005856,cytoskeleton|GO:0043234,protein complex|GO:0043228,non-membrane-bounded organelle|GO:0015629,actin cytoskeleton|GO:0043232,intracellular non-membrane-bounded organelle|GO:0030054,cell junction|GO:0044464,cell part|GO:0005623,cell|GO:0005622,intracellular|GO:0044446,intracellular organelle part|GO:0043229,intracellular organelle|GO:0016459,myosin complex|GO:0044430,cytoskeletal part|GO:…	GO:0015631,tubulin binding|GO:0016787,hydrolase activity|GO:0016818,hydrolase activity, acting on acid anhydrides, in phosphorus-containing anhydrides|GO:0003824,catalytic activity|GO:0008017,microtubule binding|GO:0008092,cytoskeletal protein binding|GO:0016817,hydrolase activity, acting on acid anhydrides|GO:0017111,nucleoside-triphosphatase activity|GO:0016462,pyrophosphatase activity|GO:00448…	ssc04530,Tight junction	7	1	0	1	0	129.09	1131	By MS/MS		0.8	0	2993700	0
A0A4X1TWN5;A0A286ZTE4	A0A4X1TWN5	tr|A0A4X1TWN5|A0A4X1TWN5_PIG RUN domain-containing protein OS=Sus scrofa OX=9823 PE=4 SV=1;tr|A0A286ZTE4|A0A286ZTE4_PIG RUN domain containing 1 OS=Sus scrofa OX=9823 GN=RUNDC1 PE=4 SV=1	RUN domain-containing protein		5.7238	GO:0051234,establishment of localization|GO:0009893,positive regulation of metabolic process|GO:0019222,regulation of metabolic process|GO:0006810,transport|GO:0046578,regulation of Ras protein signal transduction|GO:0048227,plasma membrane to endosome transport|GO:0023052,signaling|GO:0007165,signal transduction|GO:0023051,regulation of signaling|GO:0035556,intracellular signal transduction|GO:0…	GO:0005737,cytoplasm|GO:0005829,cytosol|GO:0044464,cell part|GO:0005623,cell|GO:0005622,intracellular|GO:0044444,cytoplasmic part|GO:0044424,intracellular part|GO:0012505,endomembrane system|GO:0005911,cell-cell junction|GO:0030054,cell junction|GO:0005921,gap junction	GO:0031267,small GTPase binding|GO:0030234,enzyme regulator activity|GO:0005096,GTPase activator activity|GO:0017137,Rab GTPase binding|GO:0019899,enzyme binding|GO:0017016,Ras GTPase binding|GO:0030695,GTPase regulator activity|GO:0051020,GTPase binding|GO:0008047,enzyme activator activity|GO:0005515,protein binding|GO:0098772,molecular function regulator|GO:0060589,nucleoside-triphosphatase reg…	0	2	1	0	1	0	67.547	613	By MS/MS		2	0	2462200	0
F2Z5W4;A0A5K1TZB6;A0A4X1TP11;A0A287A6R2	F2Z5W4	tr|F2Z5W4|F2Z5W4_PIG Heterogeneous nuclear ribonucleoprotein H3 OS=Sus scrofa OX=9823 GN=HNRNPH3 PE=4 SV=4;tr|A0A5K1TZB6|A0A5K1TZB6_PIG Heterogeneous nuclear ribonucleoprotein H3 OS=Sus scrofa OX=9823 GN=HNRNPH3 PE=1 SV=1;tr|A0A4X1TP11|A0A4X1TP11_PIG Uncha	Heterogeneous nuclear ribonucleoprotein H3	HNRNPH3	5.7227	GO:0032502,developmental process|GO:0060429,epithelium development|GO:0048869,cellular developmental process|GO:0030154,cell differentiation|GO:0009888,tissue development|GO:0044767,single-organism developmental process|GO:0044763,single-organism cellular process|GO:0030855,epithelial cell differentiation|GO:0009987,cellular process|GO:0044699,single-organism process|GO:0048856,anatomical structu…	GO:0044446,intracellular organelle part|GO:0043231,intracellular membrane-bounded organelle|GO:0031981,nuclear lumen|GO:0043233,organelle lumen|GO:0005634,nucleus|GO:0044464,cell part|GO:0031974,membrane-enclosed lumen|GO:0005622,intracellular|GO:0005654,nucleoplasm|GO:0070013,intracellular organelle lumen|GO:0043229,intracellular organelle|GO:0044428,nuclear part|GO:0005623,cell|GO:0044424,intra…	GO:0097159,organic cyclic compound binding|GO:0044822,poly(A) RNA binding|GO:0000166,nucleotide binding|GO:0036094,small molecule binding|GO:0003723,RNA binding|GO:0003676,nucleic acid binding|GO:1901363,heterocyclic compound binding|GO:1901265,nucleoside phosphate binding|GO:0005488,binding	0	4	1	0	1	0	33.885	315	By MS/MS		4.1	0	12086000	0
A0A4X1VRN8;A0A4X1VP11;A0A5G2RFQ9;A0A286ZX23;A0A4X1VP16;A0A480TUB7;A0A480Q1G0;A0A480HAA6;A0A480TXA2;A0A480TWT0;A0A480TU69;A0A4X1VRL9;A0A480J5Y8;A0A480LQE0;A0A286ZMB7;A0A4X1VQE8;F1RPT5;A0A4X1VRL3;A0A287A428;A0A4X1VRM7;A0A4X1VRL8;A0A287AZQ8;A0A287AMQ6;A0A4X1VJW2;A0A287AIV8;A0A4X1VJW6	A0A4X1VRN8	tr|A0A4X1VRN8|A0A4X1VRN8_PIG Uncharacterized protein OS=Sus scrofa OX=9823 PE=4 SV=1;tr|A0A4X1VP11|A0A4X1VP11_PIG Uncharacterized protein OS=Sus scrofa OX=9823 PE=4 SV=1;tr|A0A5G2RFQ9|A0A5G2RFQ9_PIG Plakophilin 4 OS=Sus scrofa OX=9823 GN=PKP4 PE=1 SV=1;tr|	Uncharacterized protein		5.7187	GO:0022607,cellular component assembly|GO:0016337,single organismal cell-cell adhesion|GO:0009893,positive regulation of metabolic process|GO:0019222,regulation of metabolic process|GO:0034330,cell junction organization|GO:0008152,metabolic process|GO:0007043,cell-cell junction assembly|GO:0051301,cell division|GO:0043087,regulation of GTPase activity|GO:0051302,regulation of cell division|GO:004…	GO:0044464,cell part|GO:0009898,cytoplasmic side of plasma membrane|GO:0043226,organelle|GO:0043229,intracellular organelle|GO:0043228,non-membrane-bounded organelle|GO:0098552,side of membrane|GO:0030057,desmosome|GO:0030054,cell junction|GO:0005856,cytoskeleton|GO:0072686,mitotic spindle|GO:0016020,membrane|GO:0000922,spindle pole|GO:0044430,cytoskeletal part|GO:0048471,perinuclear region of cy…	0	0	26	1	0	1	0	113.15	1028	By MS/MS		0.8	0	4890600	0
A0A480LJ97;A0A480LX27;A0A480N2E8;A0A480IP54;A0A480WUK2;A0A480PNB7;A0A4X1UB84;A0A480I431;F1S8Y2	A0A480LJ97	tr|A0A480LJ97|A0A480LJ97_PIG MMS19 nucleotide excision repair protein homolog isoform 1 OS=Sus scrofa OX=9823 PE=4 SV=1;tr|A0A480LX27|A0A480LX27_PIG MMS19 nucleotide excision repair protein homolog isoform 1 OS=Sus scrofa OX=9823 PE=4 SV=1;tr|A0A480N2E8|A0	MMS19 nucleotide excision repair protein homolog isoform 1		5.7184	GO:0022607,cellular component assembly|GO:0032774,RNA biosynthetic process|GO:0080090,regulation of primary metabolic process|GO:0019222,regulation of metabolic process|GO:0009891,positive regulation of biosynthetic process|GO:0006950,response to stress|GO:0031326,regulation of cellular biosynthetic process|GO:0031325,positive regulation of cellular metabolic process|GO:0051173,positive regulatio…	GO:0031974,membrane-enclosed lumen|GO:0043229,intracellular organelle|GO:0043228,non-membrane-bounded organelle|GO:0005623,cell|GO:0043227,membrane-bounded organelle|GO:0043226,organelle|GO:0005856,cytoskeleton|GO:0005819,spindle|GO:0031981,nuclear lumen|GO:0005634,nucleus|GO:0016020,membrane|GO:0005654,nucleoplasm|GO:0044430,cytoskeletal part|GO:0005737,cytoplasm|GO:0015630,microtubule cytoskele…	GO:0035258,steroid hormone receptor binding|GO:0000989,transcription factor activity, transcription factor binding|GO:0030331,estrogen receptor binding|GO:0003713,transcription coactivator activity|GO:0035257,nuclear hormone receptor binding|GO:0003712,transcription cofactor activity|GO:0005488,binding|GO:0005515,protein binding|GO:0000988,transcription factor activity, protein binding|GO:0051427…	0	9	1	0	1	0	46.665	420	By MS/MS		2.6	0	7934900	0
A0A4X1V1X7;A0A287AEY4;A0A4X1V1Y7;A0A4X1V0Y3;A0A287BKB0	A0A4X1V1X7	tr|A0A4X1V1X7|A0A4X1V1X7_PIG Uncharacterized protein OS=Sus scrofa OX=9823 PE=4 SV=1;tr|A0A287AEY4|A0A287AEY4_PIG ORC ubiquitin ligase 1 OS=Sus scrofa OX=9823 GN=OBI1 PE=4 SV=2;tr|A0A4X1V1Y7|A0A4X1V1Y7_PIG Uncharacterized protein OS=Sus scrofa OX=9823 PE=4	Uncharacterized protein		5.7178	GO:0043933,macromolecular complex subunit organization|GO:0080090,regulation of primary metabolic process|GO:0019222,regulation of metabolic process|GO:0051289,protein homotetramerization|GO:0051049,regulation of transport|GO:0048583,regulation of response to stimulus|GO:0007160,cell-matrix adhesion|GO:0003012,muscle system process|GO:0008104,protein localization|GO:0007165,signal transduction|GO…	GO:0030016,myofibril|GO:0030017,sarcomere|GO:0043229,intracellular organelle|GO:0043228,non-membrane-bounded organelle|GO:0005924,cell-substrate adherens junction|GO:0005925,focal adhesion|GO:0043227,membrane-bounded organelle|GO:0043226,organelle|GO:0030018,Z disc|GO:0030055,cell-substrate junction|GO:0005737,cytoplasm|GO:0042995,cell projection|GO:0031982,vesicle|GO:0031674,I band|GO:0031988,me…	GO:0044877,macromolecular complex binding|GO:0005488,binding|GO:0010861,thyroid hormone receptor activator activity|GO:0044325,ion channel binding|GO:0098772,molecular function regulator|GO:0043169,cation binding|GO:0030545,receptor regulator activity|GO:0030546,receptor activator activity|GO:0003713,transcription coactivator activity|GO:0003712,transcription cofactor activity|GO:0043167,ion bind…	ssc04670,Leukocyte transendothelial migration|ssc04510,Focal adhesion|ssc05146,Amoebiasis|ssc04520,Adherens junction|ssc05203,Viral carcinogenesis|ssc04530,Tight junction|ssc04810,Regulation of actin cytoskeleton|ssc05322,Systemic lupus erythematosus|ssc05412,Arrhythmogenic right ventricular cardiomyopathy (ARVC)	5	1	0	1	0	73.827	660	By MS/MS		1.2	0	0	0
A0A4X1TU60;A0A5G2R593;A0A4X1TRB6;A0A287BKE1;F1S6V4;A0A4X1TP96	A0A4X1TU60	tr|A0A4X1TU60|A0A4X1TU60_PIG Uncharacterized protein OS=Sus scrofa OX=9823 PE=4 SV=1;tr|A0A5G2R593|A0A5G2R593_PIG Eukaryotic translation initiation factor 4 gamma 2 OS=Sus scrofa OX=9823 GN=EIF4G2 PE=1 SV=1;tr|A0A4X1TRB6|A0A4X1TRB6_PIG Uncharacterized prot	Uncharacterized protein		5.7167	#N/A	#N/A	#N/A	#N/A	6	1	0	1	0	98.117	869	By MS/MS		1.3	0	13801000	0
A0A5G2RA67;A0A5G2QHQ1;A0A4X1SMD1	A0A5G2RA67	tr|A0A5G2RA67|A0A5G2RA67_PIG PATJ crumbs cell polarity complex component OS=Sus scrofa OX=9823 GN=PATJ PE=4 SV=1;tr|A0A5G2QHQ1|A0A5G2QHQ1_PIG PATJ crumbs cell polarity complex component OS=Sus scrofa OX=9823 GN=PATJ PE=4 SV=1;tr|A0A4X1SMD1|A0A4X1SMD1_PIG U	PATJ crumbs cell polarity complex component	PATJ	5.7149	GO:0007155,cell adhesion|GO:0022610,biological adhesion	GO:0098590,plasma membrane region|GO:0043229,intracellular organelle|GO:0071944,cell periphery|GO:0043220,Schmidt-Lanterman incisure|GO:0043226,organelle|GO:0030054,cell junction|GO:0005737,cytoplasm|GO:0045177,apical part of cell|GO:0031982,vesicle|GO:0043209,myelin sheath|GO:0031410,cytoplasmic vesicle|GO:0098805,whole membrane|GO:0016020,membrane|GO:0005923,bicellular tight junction|GO:0044459…	GO:0008022,protein C-terminus binding|GO:0005488,binding|GO:0005515,protein binding	0	3	1	0	1	0	45.173	421	By MS/MS		2.1	0	164300000	0
A0A4X1W9V7	A0A4X1W9V7	tr|A0A4X1W9V7|A0A4X1W9V7_PIG PHD domain-containing protein OS=Sus scrofa OX=9823 PE=4 SV=1	PHD domain-containing protein		5.7083	GO:0071103,DNA conformation change|GO:1903047,mitotic cell cycle process|GO:0030261,chromosome condensation|GO:0022402,cell cycle process|GO:0016043,cellular component organization|GO:0007067,mitotic nuclear division|GO:0071840,cellular component organization or biogenesis|GO:0000280,nuclear division|GO:0006323,DNA packaging|GO:0044699,single-organism process|GO:0000278,mitotic cell cycle|GO:0009…	GO:0043231,intracellular membrane-bounded organelle|GO:0005634,nucleus|GO:0044464,cell part|GO:0005623,cell|GO:0005622,intracellular|GO:0043229,intracellular organelle|GO:0044424,intracellular part|GO:0043227,membrane-bounded organelle|GO:0043226,organelle	GO:0043169,cation binding|GO:0003682,chromatin binding|GO:0046914,transition metal ion binding|GO:0043167,ion binding|GO:0044877,macromolecular complex binding|GO:0008270,zinc ion binding|GO:0046872,metal ion binding|GO:0005488,binding	0	1	1	0	1	0	44.392	406	By MS/MS		3	0	0	0
A0A5G2R266;A0A4X1T321;A0A287AKH9;A0A4X1T2X7;A0A287BH40;F1SIT4;A0A4X1T0I0;A0A4X1T387;A0A287ABL8;A0A287AU41;A0A287A4D9;A0A481AX85;A0A4X1T1F1;A0A4X1T0D8;A0A287A6Z5;A0A4X1T323;A0A4X1T1D6;A0A287B7Y7	A0A5G2R266	tr|A0A5G2R266|A0A5G2R266_PIG Uveal autoantigen with coiled-coil domains and ankyrin repeats OS=Sus scrofa OX=9823 GN=UACA PE=1 SV=1;tr|A0A4X1T321|A0A4X1T321_PIG ANK_REP_REGION domain-containing protein OS=Sus scrofa OX=9823 PE=4 SV=1;tr|A0A287AKH9|A0A287AK	Uveal autoantigen with coiled-coil domains and ankyrin repeats	UACA	5.7077	GO:0038061,NIK/NF-kappaB signaling|GO:0048583,regulation of response to stimulus|GO:0023052,signaling|GO:1901222,regulation of NIK/NF-kappaB signaling|GO:0023051,regulation of signaling|GO:0035556,intracellular signal transduction|GO:0010646,regulation of cell communication|GO:0050789,regulation of biological process|GO:0044699,single-organism process|GO:0051716,cellular response to stimulus|GO:0…	GO:0031974,membrane-enclosed lumen|GO:0043229,intracellular organelle|GO:0043227,membrane-bounded organelle|GO:0043226,organelle|GO:0005737,cytoplasm|GO:0070062,extracellular exosome|GO:0031981,nuclear lumen|GO:0005634,nucleus|GO:0005739,mitochondrion|GO:0031988,membrane-bounded vesicle|GO:0005654,nucleoplasm|GO:1903561,extracellular vesicle|GO:0031982,vesicle|GO:0043230,extracellular organelle|G…	0	0	18	1	0	1	0	131.1	1127	By matching		0.9	0	0	0
F1S1V1;A0A4X1VM94;A0A4X1VMC3	F1S1V1	tr|F1S1V1|F1S1V1_PIG Lupus La protein OS=Sus scrofa OX=9823 GN=SSB PE=1 SV=3;tr|A0A4X1VM94|A0A4X1VM94_PIG Uncharacterized protein OS=Sus scrofa OX=9823 PE=4 SV=1;tr|A0A4X1VMC3|A0A4X1VMC3_PIG PPIase cyclophilin-type domain-containing protein OS=Sus scrofa O	Lupus La protein	SSB	5.7033	GO:0016070,RNA metabolic process|GO:0006139,nucleobase-containing compound metabolic process|GO:0044260,cellular macromolecule metabolic process|GO:0044238,primary metabolic process|GO:0009987,cellular process|GO:0006725,cellular aromatic compound metabolic process|GO:0010467,gene expression|GO:0044237,cellular metabolic process|GO:0043170,macromolecule metabolic process|GO:0090304,nucleic acid m…	GO:0032991,macromolecular complex|GO:0043231,intracellular membrane-bounded organelle|GO:0005634,nucleus|GO:0044464,cell part|GO:0005623,cell|GO:0030529,intracellular ribonucleoprotein complex|GO:0043229,intracellular organelle|GO:0044424,intracellular part|GO:0005622,intracellular|GO:0043227,membrane-bounded organelle|GO:0043226,organelle|GO:0031974,membrane-enclosed lumen|GO:0000781,chromosome,…	GO:0097159,organic cyclic compound binding|GO:0044822,poly(A) RNA binding|GO:0000166,nucleotide binding|GO:0036094,small molecule binding|GO:0003723,RNA binding|GO:0003676,nucleic acid binding|GO:1901363,heterocyclic compound binding|GO:1901265,nucleoside phosphate binding|GO:0005488,binding|GO:0000049,tRNA binding|GO:0008266,poly(U) RNA binding|GO:0003727,single-stranded RNA binding|GO:0008187,p…	0	3	1	0	1	0	47.267	401	By MS/MS		2.7	0	11904000	0
A0A287BEU6;A0A4X1TY98;A0A480JD87;A0A4X1U2F3;A0A4X1UFR7;A0A287A532;F1SR79;A0A4X1UFR3;A0A5G2R6R7;A0A4X1UAV1;A0A480K1J7;A0A287A4R7;A0A4X1UAV4;A0A286ZVQ8;A0A286ZWP6;A0A5G2QP29;A0A4X1UAT6;A0A286ZP17;A0A4X1U270;A0A480QAW8;A0A5G2QJP3;A0A5G2R3C4	A0A287BEU6	tr|A0A287BEU6|A0A287BEU6_PIG DnaJ heat shock protein family (Hsp40) member B6 OS=Sus scrofa OX=9823 GN=DNAJB6 PE=4 SV=1;tr|A0A4X1TY98|A0A4X1TY98_PIG J domain-containing protein OS=Sus scrofa OX=9823 PE=4 SV=1;tr|A0A480JD87|A0A480JD87_PIG DnaJ homolog subfa	DnaJ heat shock protein family (Hsp40) member B6	DNAJB6	5.6899	GO:0090086,negative regulation of protein deubiquitination|GO:0090085,regulation of protein deubiquitination|GO:0090084,negative regulation of inclusion body assembly|GO:0032436,positive regulation of proteasomal ubiquitin-dependent protein catabolic process|GO:0080090,regulation of primary metabolic process|GO:0032434,regulation of proteasomal ubiquitin-dependent protein catabolic process|GO:009…	GO:0043234,protein complex|GO:0005737,cytoplasm|GO:0005829,cytosol|GO:0032991,macromolecular complex|GO:0043231,intracellular membrane-bounded organelle|GO:0005634,nucleus|GO:0044464,cell part|GO:0044444,cytoplasmic part|GO:0016234,inclusion body|GO:0005622,intracellular|GO:0043229,intracellular organelle|GO:0005623,cell|GO:0044424,intracellular part|GO:0000502,proteasome complex|GO:0043227,membr…	GO:0070628,proteasome binding|GO:0030544,Hsp70 protein binding|GO:0031072,heat shock protein binding|GO:0051087,chaperone binding|GO:0032182,ubiquitin-like protein binding|GO:0051082,unfolded protein binding|GO:0043130,ubiquitin binding|GO:0044877,macromolecular complex binding|GO:0005488,binding|GO:0005515,protein binding|GO:0031593,polyubiquitin binding|GO:0032403,protein complex binding|GO:003…	ssc04141,Protein processing in endoplasmic reticulum	22	1	0	1	0	6.4793	57	By MS/MS		17.5	0	9318000	0
Q6QAQ4;A0A480YJS2;A0A480PSI7;A0A4X1TG06;P29269;F1SM78;A0A5K1VGZ2;A0A4X1VR11;A0A4X1VQ69;A0A4X1TGS8;A0A480VPY4;A0A480TGX8;A0A480TGN8;A0A480QJP0;A0A480NBK5;A0A480NB74;A0A480LQL7;Q1HFY1;A0A5G2R5L7;A0A4X1VSY0;F2Z5V6;A0A4X1VQW2;A0A4X1TFZ1;A0A480M8E7	Q6QAQ4	tr|Q6QAQ4|Q6QAQ4_PIG Myosin regulatory light chain (Fragment) OS=Sus scrofa OX=9823 PE=2 SV=1;tr|A0A480YJS2|A0A480YJS2_PIG Myosin regulatory light chain 12A isoform 1 OS=Sus scrofa OX=9823 PE=4 SV=1;tr|A0A480PSI7|A0A480PSI7_PIG Myosin regulatory light chai	Myosin regulatory light chain (Fragment)		5.6849	0	GO:0005737,cytoplasm|GO:0043230,extracellular organelle|GO:0070062,extracellular exosome|GO:0044421,extracellular region part|GO:0099568,cytoplasmic region|GO:0044464,cell part|GO:0005623,cell|GO:0005622,intracellular|GO:0044444,cytoplasmic part|GO:0071944,cell periphery|GO:0005938,cell cortex|GO:0099738,cell cortex region|GO:0044424,intracellular part|GO:0005576,extracellular region|GO:1903561,e…	GO:0043169,cation binding|GO:0043167,ion binding|GO:0005488,binding|GO:0046872,metal ion binding|GO:0005509,calcium ion binding	ssc04670,Leukocyte transendothelial migration|ssc04510,Focal adhesion|ssc04810,Regulation of actin cytoskeleton|ssc04530,Tight junction|ssc04611,Platelet activation	24	1	0	1	0	15.014	132	By MS/MS		8.3	0	8270600	0
A0A287ADD0;I3LCW3;A0A4X1VNZ0;A0A287BG41;A0A4X1VTB4;A0A480PS46;A0A480LWR6;A0A4X1VUE7	A0A287ADD0	tr|A0A287ADD0|A0A287ADD0_PIG Serine/arginine repetitive matrix 2 OS=Sus scrofa OX=9823 GN=SRRM2 PE=1 SV=1;tr|I3LCW3|I3LCW3_PIG Serine/arginine repetitive matrix 2 OS=Sus scrofa OX=9823 GN=SRRM2 PE=4 SV=2;tr|A0A4X1VNZ0|A0A4X1VNZ0_PIG CTD domain-containing p	Serine/arginine repetitive matrix 2	SRRM2	5.6845	0	GO:0031974,membrane-enclosed lumen|GO:0043229,intracellular organelle|GO:0043227,membrane-bounded organelle|GO:0043226,organelle|GO:0016607,nuclear speck|GO:0016604,nuclear body|GO:0031981,nuclear lumen|GO:0005634,nucleus|GO:0030529,intracellular ribonucleoprotein complex|GO:0005654,nucleoplasm|GO:0044451,nucleoplasm part|GO:0071013,catalytic step 2 spliceosome|GO:0032991,macromolecular complex|G…	GO:0005488,binding|GO:0005515,protein binding|GO:0047485,protein N-terminus binding|GO:0097159,organic cyclic compound binding|GO:0044822,poly(A) RNA binding|GO:0070742,C2H2 zinc finger domain binding|GO:0003723,RNA binding|GO:0003676,nucleic acid binding|GO:1901363,heterocyclic compound binding|GO:0019904,protein domain specific binding	0	8	1	0	1	0	272.6	2505	By MS/MS		0.4	0	7429200	0
A0A5G2QS03;A0A4X1SWT8;A0A4X1SYE5;A0A4X1SXP9;A0A287A896;F1SIR9;A0A4X1SXU7;A0A4X1SWF3;A0A4X1SWL0;A0A480UYU3;A0A287AV13;A0A4X1SY08;A0A287B408;A0A4X1SXG1;A0A287A2D8	A0A5G2QS03	tr|A0A5G2QS03|A0A5G2QS03_PIG Myosin IXA OS=Sus scrofa OX=9823 GN=MYO9A PE=3 SV=1;tr|A0A4X1SWT8|A0A4X1SWT8_PIG Uncharacterized protein OS=Sus scrofa OX=9823 PE=3 SV=1;tr|A0A4X1SYE5|A0A4X1SYE5_PIG Uncharacterized protein OS=Sus scrofa OX=9823 PE=3 SV=1;tr|A0	Myosin IXA	MYO9A	5.6837	GO:0009893,positive regulation of metabolic process|GO:0019222,regulation of metabolic process|GO:0023052,signaling|GO:0007165,signal transduction|GO:0035556,intracellular signal transduction|GO:0043087,regulation of GTPase activity|GO:0050789,regulation of biological process|GO:0044699,single-organism process|GO:0051716,cellular response to stimulus|GO:0043547,positive regulation of GTPase activ…	GO:0005856,cytoskeleton|GO:0043234,protein complex|GO:0043228,non-membrane-bounded organelle|GO:0015629,actin cytoskeleton|GO:0043232,intracellular non-membrane-bounded organelle|GO:0044464,cell part|GO:0005623,cell|GO:0005622,intracellular|GO:0044446,intracellular organelle part|GO:0043229,intracellular organelle|GO:0016459,myosin complex|GO:0044430,cytoskeletal part|GO:0044424,intracellular par…	GO:0035639,purine ribonucleoside triphosphate binding|GO:0008047,enzyme activator activity|GO:0098772,molecular function regulator|GO:1901363,heterocyclic compound binding|GO:0001883,purine nucleoside binding|GO:0001882,nucleoside binding|GO:0043168,anion binding|GO:0000166,nucleotide binding|GO:0043167,ion binding|GO:1901265,nucleoside phosphate binding|GO:0032549,ribonucleoside binding|GO:00170…	0	15	1	0	1	0	84.899	730	By MS/MS		1	0	0	0
A0A5K1UHS3;F1RGI9	A0A5K1UHS3	tr|A0A5K1UHS3|A0A5K1UHS3_PIG Nucleotide exchange factor SIL1 OS=Sus scrofa OX=9823 GN=SIL1 PE=1 SV=1;tr|F1RGI9|F1RGI9_PIG SIL1 nucleotide exchange factor OS=Sus scrofa OX=9823 GN=SIL1 PE=4 SV=4	Nucleotide exchange factor SIL1	SIL1	5.683	GO:0044267,cellular protein metabolic process|GO:0009987,cellular process|GO:0006457,protein folding|GO:0044260,cellular macromolecule metabolic process|GO:0019222,regulation of metabolic process|GO:0044238,primary metabolic process|GO:0019538,protein metabolic process|GO:0050790,regulation of catalytic activity|GO:0044237,cellular metabolic process|GO:0043170,macromolecule metabolic process|GO:0…	GO:0005737,cytoplasm|GO:0005783,endoplasmic reticulum|GO:0044421,extracellular region part|GO:0005615,extracellular space|GO:0044464,cell part|GO:0043229,intracellular organelle|GO:0005623,cell|GO:0005622,intracellular|GO:0044444,cytoplasmic part|GO:0005576,extracellular region|GO:0012505,endomembrane system|GO:0044424,intracellular part|GO:0043227,membrane-bounded organelle|GO:0043226,organelle|…	GO:0030554,adenyl nucleotide binding|GO:0000774,adenyl-nucleotide exchange factor activity|GO:0030234,enzyme regulator activity|GO:0000166,nucleotide binding|GO:0036094,small molecule binding|GO:0005488,binding|GO:0060590,ATPase regulator activity|GO:0097159,organic cyclic compound binding|GO:0017076,purine nucleotide binding|GO:0098772,molecular function regulator|GO:0060589,nucleoside-triphosph…	0	2	1	0	1	0	51.066	454	By MS/MS		2.4	0	6991500	0
A0A5G2R5M5;A0A4X1TQS1;A0A5G2QKQ4;A0A287AQ51;A0A4X1TQQ9;A0A287AZQ7;A0A4X1TN28;A0A480XWR2;A0A4X1TKZ3	A0A5G2R5M5	tr|A0A5G2R5M5|A0A5G2R5M5_PIG Mitochondrial inner membrane protein MPV17 OS=Sus scrofa OX=9823 GN=MPV17 PE=3 SV=1;tr|A0A4X1TQS1|A0A4X1TQS1_PIG Uncharacterized protein OS=Sus scrofa OX=9823 PE=3 SV=1;tr|A0A5G2QKQ4|A0A5G2QKQ4_PIG Mitochondrial inner membrane	Mitochondrial inner membrane protein MPV17	MPV17	5.6823	GO:0070131,positive regulation of mitochondrial translation|GO:0080090,regulation of primary metabolic process|GO:0019222,regulation of metabolic process|GO:0071840,cellular component organization or biogenesis|GO:0044710,single-organism metabolic process|GO:0044711,single-organism biosynthetic process|GO:0010604,positive regulation of macromolecule metabolic process|GO:0010608,posttranscriptiona…	GO:0015934,large ribosomal subunit|GO:0044464,cell part|GO:0031974,membrane-enclosed lumen|GO:0031975,envelope|GO:0043229,intracellular organelle|GO:0043228,non-membrane-bounded organelle|GO:0043227,membrane-bounded organelle|GO:0043226,organelle|GO:0031224,intrinsic component of membrane|GO:0005737,cytoplasm|GO:0031090,organelle membrane|GO:0070013,intracellular organelle lumen|GO:0016021,integr…	0	0	9	1	0	1	0	12.919	113	By matching		8	0	7966800	0
A0A480RM10;A0A4X1U0A4;A0A4X1TWM8;A0A4X1U2R9;A0A4X1U2V9;A0A480JSZ9;F1SDY0;A0A287BM99	A0A480RM10	tr|A0A480RM10|A0A480RM10_PIG Protein Hook homolog 2 isoform 2 OS=Sus scrofa OX=9823 PE=4 SV=1;tr|A0A4X1U0A4|A0A4X1U0A4_PIG Calponin-homology (CH) domain-containing protein OS=Sus scrofa OX=9823 PE=4 SV=1;tr|A0A4X1TWM8|A0A4X1TWM8_PIG Calponin-homology (CH)	Protein Hook homolog 2 isoform 2		5.6796	GO:0008333,endosome to lysosome transport|GO:0007041,lysosomal transport|GO:0007040,lysosome organization|GO:0071840,cellular component organization or biogenesis|GO:0010256,endomembrane system organization|GO:0016043,cellular component organization|GO:0051179,localization|GO:0046907,intracellular transport|GO:0044699,single-organism process|GO:0051641,cellular localization|GO:0007032,endosome or…	GO:0043229,intracellular organelle|GO:0043228,non-membrane-bounded organelle|GO:0005622,intracellular|GO:0043226,organelle|GO:0005856,cytoskeleton|GO:0005813,centrosome|GO:0016020,membrane|GO:0005815,microtubule organizing center|GO:0044430,cytoskeletal part|GO:0030897,HOPS complex|GO:0015630,microtubule cytoskeleton|GO:0043234,protein complex|GO:0032991,macromolecular complex|GO:0043232,intracel…	GO:0005515,protein binding|GO:0042802,identical protein binding|GO:0005488,binding|GO:0015631,tubulin binding|GO:0008092,cytoskeletal protein binding|GO:0008017,microtubule binding|GO:0051959,dynein light intermediate chain binding|GO:0045502,dynein binding	0	8	1	0	1	0	76.417	660	By MS/MS		1.2	0	3628200	0
A0A4X1TUM1;A0A287AL72;A0A287AKF4;I3LKK0;A0A4X1TSH9;A0A4X1TNV7;A0A287B3E7;F1SUF6;I3LAT6;A0A4X1TQD7	A0A4X1TUM1	tr|A0A4X1TUM1|A0A4X1TUM1_PIG tRNA-synt_1 domain-containing protein OS=Sus scrofa OX=9823 PE=3 SV=1;tr|A0A287AL72|A0A287AL72_PIG Isoleucyl-tRNA synthetase OS=Sus scrofa OX=9823 GN=IARS PE=1 SV=2;tr|A0A287AKF4|A0A287AKF4_PIG Isoleucyl-tRNA synthetase OS=Sus	tRNA-synt_1 domain-containing protein		5.6719	GO:1901566,organonitrogen compound biosynthetic process|GO:0006450,regulation of translational fidelity|GO:0080090,regulation of primary metabolic process|GO:0019222,regulation of metabolic process|GO:0051246,regulation of protein metabolic process|GO:0031323,regulation of cellular metabolic process|GO:0019752,carboxylic acid metabolic process|GO:0090304,nucleic acid metabolic process|GO:0044249,…	GO:0005737,cytoplasm|GO:0005829,cytosol|GO:0044464,cell part|GO:0005623,cell|GO:0005622,intracellular|GO:0044444,cytoplasmic part|GO:0044424,intracellular part	GO:0035639,purine ribonucleoside triphosphate binding|GO:0005488,binding|GO:0002161,aminoacyl-tRNA editing activity|GO:0043167,ion binding|GO:1901363,heterocyclic compound binding|GO:0001883,purine nucleoside binding|GO:0001882,nucleoside binding|GO:0043168,anion binding|GO:0004812,aminoacyl-tRNA ligase activity|GO:0000166,nucleotide binding|GO:1901265,nucleoside phosphate binding|GO:0032549,ribo…	ssc00970,Aminoacyl-tRNA biosynthesis	10	1	0	1	0	78.379	678	By MS/MS		1.6	0	7349400	0
A0A4X1UAJ0;A0A480Z539;A0A480JML4;A0A287A3G7	A0A4X1UAJ0	tr|A0A4X1UAJ0|A0A4X1UAJ0_PIG Uncharacterized protein OS=Sus scrofa OX=9823 PE=4 SV=1;tr|A0A480Z539|A0A480Z539_PIG Zinc finger protein with KRAB and SCAN domains 1 isoform b OS=Sus scrofa OX=9823 PE=4 SV=1;tr|A0A480JML4|A0A480JML4_PIG Zinc finger protein wi	Uncharacterized protein		5.658	GO:0080090,regulation of primary metabolic process|GO:0019222,regulation of metabolic process|GO:0031326,regulation of cellular biosynthetic process|GO:0031323,regulation of cellular metabolic process|GO:0090304,nucleic acid metabolic process|GO:0044249,cellular biosynthetic process|GO:0034641,cellular nitrogen compound metabolic process|GO:0006807,nitrogen compound metabolic process|GO:0034645,c…	GO:0043231,intracellular membrane-bounded organelle|GO:0005634,nucleus|GO:0044464,cell part|GO:0005623,cell|GO:0005622,intracellular|GO:0043229,intracellular organelle|GO:0044424,intracellular part|GO:0043227,membrane-bounded organelle|GO:0043226,organelle	GO:0043169,cation binding|GO:0003700,transcription factor activity, sequence-specific DNA binding|GO:0097159,organic cyclic compound binding|GO:0043167,ion binding|GO:0005488,binding|GO:0003676,nucleic acid binding|GO:0003677,DNA binding|GO:0046872,metal ion binding|GO:1901363,heterocyclic compound binding|GO:0001071,nucleic acid binding transcription factor activity	0	4	1	0	1	0	38.945	348	By MS/MS		4.3	0	3326700	0
C9E1C9;A0A0B8RZP0;A0A5K1VI64;A0A4X1U7M2	C9E1C9	tr|C9E1C9|C9E1C9_PIG CDK9 OS=Sus scrofa OX=9823 GN=CDK9 PE=2 SV=1;tr|A0A0B8RZP0|A0A0B8RZP0_PIG Cyclin-dependent kinase 9 OS=Sus scrofa domesticus OX=9825 GN=CDK9 PE=3 SV=1;tr|A0A5K1VI64|A0A5K1VI64_PIG Protein kinase domain-containing protein OS=Sus scrofa	CDK9	CDK9	5.6569	GO:0044267,cellular protein metabolic process|GO:0006468,protein phosphorylation|GO:0044260,cellular macromolecule metabolic process|GO:0044238,primary metabolic process|GO:0019538,protein metabolic process|GO:0016310,phosphorylation|GO:0009987,cellular process|GO:0043412,macromolecule modification|GO:0006464,cellular protein modification process|GO:0043170,macromolecule metabolic process|GO:0071…	GO:0032806,carboxy-terminal domain protein kinase complex|GO:0008023,transcription elongation factor complex|GO:0008024,cyclin/CDK positive transcription elongation factor complex|GO:1990904,ribonucleoprotein complex|GO:0000307,cyclin-dependent protein kinase holoenzyme complex|GO:0031974,membrane-enclosed lumen|GO:0043229,intracellular organelle|GO:0043228,non-membrane-bounded organelle|GO:00364…	GO:0035639,purine ribonucleoside triphosphate binding|GO:0004672,protein kinase activity|GO:0000166,nucleotide binding|GO:1901363,heterocyclic compound binding|GO:0001883,purine nucleoside binding|GO:0001882,nucleoside binding|GO:0043168,anion binding|GO:0043167,ion binding|GO:0016740,transferase activity|GO:1901265,nucleoside phosphate binding|GO:0032549,ribonucleoside binding|GO:0017076,purine …	ssc05202,Transcriptional misregulation in cancer	4	1	0	1	0	42.761	372	By MS/MS		3.5	0	4805700	0
A0A4X1UB59	A0A4X1UB59	tr|A0A4X1UB59|A0A4X1UB59_PIG Olfactory receptor OS=Sus scrofa OX=9823 PE=3 SV=1	Olfactory receptor		5.6565	GO:0009593,detection of chemical stimulus|GO:0050906,detection of stimulus involved in sensory perception|GO:0007165,signal transduction|GO:0042221,response to chemical|GO:0050789,regulation of biological process|GO:0044699,single-organism process|GO:0051716,cellular response to stimulus|GO:0065007,biological regulation|GO:0007186,G-protein coupled receptor signaling pathway|GO:0032501,multicellu…	GO:0016021,integral component of membrane|GO:0016020,membrane|GO:0044464,cell part|GO:0005623,cell|GO:0071944,cell periphery|GO:0005886,plasma membrane|GO:0044425,membrane part|GO:0031224,intrinsic component of membrane	GO:0004930,G-protein coupled receptor activity|GO:0038023,signaling receptor activity|GO:0060089,molecular transducer activity|GO:0004888,transmembrane signaling receptor activity|GO:0004872,receptor activity|GO:0004871,signal transducer activity|GO:0004984,olfactory receptor activity|GO:0099600,transmembrane receptor activity	ssc04740,Olfactory transduction	1	1	0	1	0	34.918	313	By matching		3.2	0	0	0
F1SHN8;A0A4X1U7F4	F1SHN8	tr|F1SHN8|F1SHN8_PIG Solute carrier family 2 member 13 OS=Sus scrofa OX=9823 GN=SLC2A13 PE=3 SV=3;tr|A0A4X1U7F4|A0A4X1U7F4_PIG MFS domain-containing protein OS=Sus scrofa OX=9823 PE=3 SV=1	Solute carrier family 2 member 13	SLC2A13	5.654	GO:0046323,glucose import|GO:0008643,carbohydrate transport|GO:0034219,carbohydrate transmembrane transport|GO:0044699,single-organism process|GO:0015992,proton transport|GO:0008645,hexose transport|GO:0051179,localization|GO:0015758,glucose transport|GO:0006810,transport|GO:0071702,organic substance transport|GO:0015672,monovalent inorganic cation transport|GO:0035428,hexose transmembrane transp…	GO:0031226,intrinsic component of plasma membrane|GO:0016021,integral component of membrane|GO:0016020,membrane|GO:0044464,cell part|GO:0005623,cell|GO:0071944,cell periphery|GO:0005887,integral component of plasma membrane|GO:0005886,plasma membrane|GO:0044425,membrane part|GO:0044459,plasma membrane part|GO:0031224,intrinsic component of membrane	GO:0005355,glucose transmembrane transporter activity|GO:0015295,solute:proton symporter activity|GO:0022891,substrate-specific transmembrane transporter activity|GO:0022892,substrate-specific transporter activity|GO:0005351,sugar:proton symporter activity|GO:0015293,symporter activity|GO:0051119,sugar transmembrane transporter activity|GO:1901476,carbohydrate transporter activity|GO:0005215,tran…	0	2	1	0	1	0	70.401	649	By MS/MS		2	0	5847200	0
A0A4X1TM11;A0A287BG12;A0A287BHV1;A0A4X1TLX3;A0A287ADX0;F1S575;A0A4X1THQ5;A0A287AGD8;A0A4X1TM12;A0A287BHD9;I3LUE4;A0A4X1TJE5;A0A4X1TM61;A0A287AQA8;A0A4X1TLY0;A0A4X1THM2;A0A287A074;A0A4X1TJJ5;A0A287BN23	A0A4X1TM11	tr|A0A4X1TM11|A0A4X1TM11_PIG Uncharacterized protein OS=Sus scrofa OX=9823 PE=4 SV=1;tr|A0A287BG12|A0A287BG12_PIG Netrin G1 OS=Sus scrofa OX=9823 GN=NTNG1 PE=1 SV=1;tr|A0A287BHV1|A0A287BHV1_PIG Netrin G1 OS=Sus scrofa OX=9823 GN=NTNG1 PE=1 SV=2;tr|A0A4X1TL	Uncharacterized protein		5.6535	GO:0032502,developmental process|GO:0044707,single-multicellular organism process|GO:0030030,cell projection organization|GO:0030154,cell differentiation|GO:0048468,cell development|GO:0031175,neuron projection development|GO:0009653,anatomical structure morphogenesis|GO:0007275,multicellular organism development|GO:0044699,single-organism process|GO:0000904,cell morphogenesis involved in differe…	GO:0044459,plasma membrane part|GO:0016020,membrane|GO:0044464,cell part|GO:0005623,cell|GO:0046658,anchored component of plasma membrane|GO:0071944,cell periphery|GO:0005886,plasma membrane|GO:0044425,membrane part|GO:0031226,intrinsic component of plasma membrane|GO:0031224,intrinsic component of membrane|GO:0031225,anchored component of membrane|GO:0016021,integral component of membrane	0	0	19	1	0	1	0	50.1	445	By MS/MS		3.6	0	0	0
A0A4X1TMT6;A0A411IAS1;A0A287B8P4;F1SIE7;A0A4X1TMS6	A0A4X1TMT6	tr|A0A4X1TMT6|A0A4X1TMT6_PIG Uncharacterized protein OS=Sus scrofa OX=9823 PE=4 SV=1;tr|A0A411IAS1|A0A411IAS1_PIG Enhancer of mRNA-decapping protein 3 OS=Sus scrofa OX=9823 GN=EDC3 PE=2 SV=1;tr|A0A287B8P4|A0A287B8P4_PIG Enhancer of mRNA decapping 3 OS=Sus	Uncharacterized protein		5.6528	GO:0022607,cellular component assembly|GO:0009892,negative regulation of metabolic process|GO:0019222,regulation of metabolic process|GO:0043933,macromolecular complex subunit organization|GO:0016070,RNA metabolic process|GO:0090304,nucleic acid metabolic process|GO:0090305,nucleic acid phosphodiester bond hydrolysis|GO:0010629,negative regulation of gene expression|GO:0006807,nitrogen compound m…	GO:0016020,membrane|GO:0005737,cytoplasm|GO:0035770,ribonucleoprotein granule|GO:0043232,intracellular non-membrane-bounded organelle|GO:1990904,ribonucleoprotein complex|GO:0000932,P-body|GO:0044444,cytoplasmic part|GO:0005623,cell|GO:0030529,intracellular ribonucleoprotein complex|GO:0043229,intracellular organelle|GO:0043228,non-membrane-bounded organelle|GO:0036464,cytoplasmic ribonucleoprote…	GO:0005515,protein binding|GO:0042802,identical protein binding|GO:0005488,binding|GO:0016787,hydrolase activity|GO:0003824,catalytic activity|GO:0004518,nuclease activity|GO:0004519,endonuclease activity|GO:0004540,ribonuclease activity|GO:0004521,endoribonuclease activity|GO:0016788,hydrolase activity, acting on ester bonds|GO:0016893,endonuclease activity, active with either ribo- or deoxyribo…	ssc03018,RNA degradation	5	1	0	1	0	51.804	467	By MS/MS		2.1	0	2179600	0
F1S982;D2SW95	F1S982	tr|F1S982|F1S982_PIG Coatomer subunit beta OS=Sus scrofa OX=9823 GN=COPB1 PE=1 SV=3;sp|D2SW95|COPB_PIG Coatomer subunit beta OS=Sus scrofa OX=9823 GN=COPB1 PE=2 SV=1	Coatomer subunit beta	COPB1	5.648	GO:0033036,macromolecule localization|GO:0034613,cellular protein localization|GO:0016192,vesicle-mediated transport|GO:0046907,intracellular transport|GO:0070727,cellular macromolecule localization|GO:0006886,intracellular protein transport|GO:0006810,transport|GO:0045184,establishment of protein localization|GO:0008104,protein localization|GO:0071702,organic substance transport|GO:0015031,prote…	GO:0043234,protein complex|GO:0005737,cytoplasm|GO:0032991,macromolecular complex|GO:0016020,membrane|GO:0044464,cell part|GO:0005623,cell|GO:0005622,intracellular|GO:0044424,intracellular part|GO:0098796,membrane protein complex|GO:0044444,cytoplasmic part|GO:0030117,membrane coat|GO:0030131,clathrin adaptor complex|GO:0044425,membrane part|GO:0030119,AP-type membrane coat adaptor complex|GO:003…	GO:0008565,protein transporter activity|GO:0005215,transporter activity|GO:0022892,substrate-specific transporter activity|GO:0015197,peptide transporter activity	ssc04961,Endocrine and other factor-regulated calcium reabsorption|ssc04144,Endocytosis|ssc04721,Synaptic vesicle cycle|ssc05016,Huntington disease	2	1	0	1	0	107.14	953	By MS/MS		0.8	0	3157000	0
A5GFY6;A0A5G2RHU2;A0A4X1SSC2;A5GFY8;A0A481BII5;A0A480TP55;A0A480TNQ5;A0A480QBN0;A0A480PP18;A0A480HK41;K7GNA5	A5GFY6	tr|A5GFY6|A5GFY6_PIG Novel protein similar to vertebrate phosphoglycerate dehydrogenase (PHGDH) (Fragment) OS=Sus scrofa OX=9823 GN=CH242-38B5.3-001 PE=4 SV=1;tr|A0A5G2RHU2|A0A5G2RHU2_PIG D-3-phosphoglycerate dehydrogenase OS=Sus scrofa OX=9823 GN=PHGDH PE	Novel protein similar to vertebrate phosphoglycerate dehydrogenase (PHGDH) (Fragment)	CH242-38B5.3-001	5.6453	GO:0019752,carboxylic acid metabolic process|GO:0044249,cellular biosynthetic process|GO:0006807,nitrogen compound metabolic process|GO:0044281,small molecule metabolic process|GO:0044283,small molecule biosynthetic process|GO:0009069,serine family amino acid metabolic process|GO:0044699,single-organism process|GO:1901576,organic substance biosynthetic process|GO:0044710,single-organism metabolic…	0	GO:0050662,coenzyme binding|GO:0016614,oxidoreductase activity, acting on CH-OH group of donors|GO:0016616,oxidoreductase activity, acting on the CH-OH group of donors, NAD or NADP as acceptor|GO:0051287,NAD binding|GO:0000166,nucleotide binding|GO:0036094,small molecule binding|GO:0003824,catalytic activity|GO:0004617,phosphoglycerate dehydrogenase activity|GO:0005488,binding|GO:0097159,organic …	ssc01230,Biosynthesis of amino acids|ssc00260,Glycine, serine and threonine metabolism|ssc01100,Metabolic pathways|ssc01200,Carbon metabolism	11	1	0	1	0	30.309	288	By MS/MS		4.5	0	6922100	0
F1SL04;A0A4X1UQS6;A0A4X1UQ61;A0A4X1URM5;A0A286ZN93	F1SL04	tr|F1SL04|F1SL04_PIG RAD51 associated protein 1 OS=Sus scrofa OX=9823 GN=RAD51AP1 PE=4 SV=4;tr|A0A4X1UQS6|A0A4X1UQS6_PIG Uncharacterized protein OS=Sus scrofa OX=9823 PE=4 SV=1;tr|A0A4X1UQ61|A0A4X1UQ61_PIG Uncharacterized protein OS=Sus scrofa OX=9823 PE=4	RAD51 associated protein 1	RAD51AP1	5.6448	GO:0051716,cellular response to stimulus|GO:0080090,regulation of primary metabolic process|GO:0019222,regulation of metabolic process|GO:0009314,response to radiation|GO:0048583,regulation of response to stimulus|GO:0006139,nucleobase-containing compound metabolic process|GO:0090304,nucleic acid metabolic process|GO:0034641,cellular nitrogen compound metabolic process|GO:0006807,nitrogen compoun…	GO:0043231,intracellular membrane-bounded organelle|GO:0005634,nucleus|GO:0044464,cell part|GO:0005623,cell|GO:0005622,intracellular|GO:0043229,intracellular organelle|GO:0044424,intracellular part|GO:0043227,membrane-bounded organelle|GO:0043226,organelle|GO:0031974,membrane-enclosed lumen|GO:0043228,non-membrane-bounded organelle|GO:0000785,chromatin|GO:0000228,nuclear chromosome|GO:0031981,nuc…	GO:0043566,structure-specific DNA binding|GO:0097159,organic cyclic compound binding|GO:1901363,heterocyclic compound binding|GO:0003723,RNA binding|GO:0003676,nucleic acid binding|GO:0003677,DNA binding|GO:0003690,double-stranded DNA binding|GO:0003697,single-stranded DNA binding|GO:0005488,binding	0	5	1	0	1	0	26.329	236	By MS/MS		3.8	0	2069100	0
A0A4X1WA94;A0A287B7U2	A0A4X1WA94	tr|A0A4X1WA94|A0A4X1WA94_PIG SAM_MT_RSMB_NOP domain-containing protein OS=Sus scrofa OX=9823 PE=3 SV=1;tr|A0A287B7U2|A0A287B7U2_PIG NOP2/Sun RNA methyltransferase 4 OS=Sus scrofa OX=9823 GN=NSUN4 PE=3 SV=2	SAM_MT_RSMB_NOP domain-containing protein		5.6413	GO:0070131,positive regulation of mitochondrial translation|GO:0080090,regulation of primary metabolic process|GO:0019222,regulation of metabolic process|GO:0009451,RNA modification|GO:0071840,cellular component organization or biogenesis|GO:0044710,single-organism metabolic process|GO:0044711,single-organism biosynthetic process|GO:0010604,positive regulation of macromolecule metabolic process|G…	GO:0015934,large ribosomal subunit|GO:0031974,membrane-enclosed lumen|GO:0043229,intracellular organelle|GO:0043228,non-membrane-bounded organelle|GO:0043227,membrane-bounded organelle|GO:0043226,organelle|GO:0005737,cytoplasm|GO:0005739,mitochondrion|GO:0030529,intracellular ribonucleoprotein complex|GO:0005759,mitochondrial matrix|GO:0044429,mitochondrial part|GO:0000315,organellar large riboso…	GO:0070181,small ribosomal subunit rRNA binding|GO:0097159,organic cyclic compound binding|GO:0019843,rRNA binding|GO:0003824,catalytic activity|GO:0016740,transferase activity|GO:0016741,transferase activity, transferring one-carbon groups|GO:0003723,RNA binding|GO:0003676,nucleic acid binding|GO:0008168,methyltransferase activity|GO:1901363,heterocyclic compound binding|GO:0005488,binding	0	2	1	0	1	0	42.646	381	By MS/MS		2.9	0	3209600	0
A0A287AN65;I3LLS7;A0A4X1WBP8;A0A287BHC9;A0A4X1WBG8;A0A4X1WBE0;A0A286ZTK1;A0A218PI30	A0A287AN65	tr|A0A287AN65|A0A287AN65_PIG Exportin 1 OS=Sus scrofa OX=9823 GN=XPO1 PE=1 SV=2;tr|I3LLS7|I3LLS7_PIG Exportin 1 OS=Sus scrofa OX=9823 GN=XPO1 PE=1 SV=3;tr|A0A4X1WBP8|A0A4X1WBP8_PIG CRM1_C domain-containing protein OS=Sus scrofa OX=9823 PE=4 SV=1;tr|A0A287B	Exportin 1	XPO1	5.6335	GO:0033157,regulation of intracellular protein transport|GO:0051169,nuclear transport|GO:0051168,nuclear export|GO:0080090,regulation of primary metabolic process|GO:0019222,regulation of metabolic process|GO:0051049,regulation of transport|GO:0032386,regulation of intracellular transport|GO:0008104,protein localization|GO:0051656,establishment of organelle localization|GO:0071840,cellular compon…	GO:0016020,membrane|GO:0031974,membrane-enclosed lumen|GO:0031975,envelope|GO:0042175,nuclear outer membrane-endoplasmic reticulum membrane network|GO:0043229,intracellular organelle|GO:0043228,non-membrane-bounded organelle|GO:0043227,membrane-bounded organelle|GO:0043226,organelle|GO:0005737,cytoplasm|GO:0031090,organelle membrane|GO:0031981,nuclear lumen|GO:0005634,nucleus|GO:0005635,nuclear e…	GO:0008565,protein transporter activity|GO:0005215,transporter activity|GO:0005487,nucleocytoplasmic transporter activity|GO:0022892,substrate-specific transporter activity|GO:0005049,nuclear export signal receptor activity|GO:0015197,peptide transporter activity	0	8	1	0	1	0	108.98	948	By MS/MS		1.3	0	0	0
F1RQU4;A0A287B2T6;A0A4X1V5M0;A0A287BCU2;A0A287BCI7;A0A287AE03;A0A480N2R4;A0A480QDD2;A0A287B8K5;A0A480LPQ0	F1RQU4	tr|F1RQU4|F1RQU4_PIG Solute carrier family 29 member 1 (Augustine blood group) OS=Sus scrofa OX=9823 GN=SLC29A1 PE=4 SV=4;tr|A0A287B2T6|A0A287B2T6_PIG Solute carrier family 29 member 1 (Augustine blood group) OS=Sus scrofa OX=9823 GN=SLC29A1 PE=1 SV=1;tr|A	Solute carrier family 29 member 1 (Augustine blood group)	SLC29A1	5.6282	GO:0015931,nucleobase-containing compound transport|GO:0006810,transport|GO:0071702,organic substance transport|GO:0009987,cellular process|GO:0015858,nucleoside transport|GO:0071705,nitrogen compound transport|GO:0044765,single-organism transport|GO:0044763,single-organism cellular process|GO:0044699,single-organism process|GO:1901642,nucleoside transmembrane transport|GO:0051179,localization|GO…	GO:0098590,plasma membrane region|GO:0045177,apical part of cell|GO:0016020,membrane|GO:0016324,apical plasma membrane|GO:0044459,plasma membrane part|GO:0016021,integral component of membrane|GO:0098589,membrane region|GO:0044464,cell part|GO:0005623,cell|GO:0016323,basolateral plasma membrane|GO:0071944,cell periphery|GO:0005887,integral component of plasma membrane|GO:0005886,plasma membrane|G…	GO:0022891,substrate-specific transmembrane transporter activity|GO:0015932,nucleobase-containing compound transmembrane transporter activity|GO:0022892,substrate-specific transporter activity|GO:0005337,nucleoside transmembrane transporter activity|GO:0005215,transporter activity|GO:0022857,transmembrane transporter activity|GO:1901505,carbohydrate derivative transporter activity	0	10	1	0	1	0	50.356	455	By MS/MS		1.5	0	0	0
A0A480PYV2;A0A4X1ULG5;A0A287BLW6	A0A480PYV2	tr|A0A480PYV2|A0A480PYV2_PIG Plexin-B2 isoform X2 OS=Sus scrofa OX=9823 PE=4 SV=1;tr|A0A4X1ULG5|A0A4X1ULG5_PIG Sema domain-containing protein OS=Sus scrofa OX=9823 PE=4 SV=1;tr|A0A287BLW6|A0A287BLW6_PIG Plexin-B2 isoform X2 OS=Sus scrofa OX=9823 PE=4 SV=1	Plexin-B2 isoform X2		5.6279	GO:0042221,response to chemical|GO:0042127,regulation of cell proliferation|GO:0009892,negative regulation of metabolic process|GO:0070887,cellular response to chemical stimulus|GO:0019222,regulation of metabolic process|GO:0030155,regulation of cell adhesion|GO:0006928,movement of cell or subcellular component|GO:0051271,negative regulation of cellular component movement|GO:0007162,negative regu…	GO:0044425,membrane part|GO:0016021,integral component of membrane|GO:0016020,membrane|GO:0031224,intrinsic component of membrane|GO:0044464,cell part|GO:0005623,cell|GO:0009986,cell surface	GO:0005488,binding|GO:0038023,signaling receptor activity|GO:0005515,protein binding|GO:0051022,Rho GDP-dissociation inhibitor binding|GO:0060089,molecular transducer activity|GO:0004888,transmembrane signaling receptor activity|GO:0051021,GDP-dissociation inhibitor binding|GO:0004872,receptor activity|GO:0004871,signal transducer activity|GO:0017154,semaphorin receptor activity|GO:0019904,protei…	0	3	1	0	1	0	115.63	1022	By MS/MS		1.1	0	5045700	0
A0A4X1V299;F1S3I3;A0A5G2QGD0	A0A4X1V299	tr|A0A4X1V299|A0A4X1V299_PIG Eukaryotic translation initiation factor 3 subunit G OS=Sus scrofa OX=9823 GN=EIF3G PE=3 SV=1;tr|F1S3I3|F1S3I3_PIG Eukaryotic translation initiation factor 3 subunit G OS=Sus scrofa OX=9823 GN=EIF3G PE=1 SV=4;tr|A0A5G2QGD0|A0A5	Eukaryotic translation initiation factor 3 subunit G	EIF3G	5.6251	GO:0022607,cellular component assembly|GO:0080090,regulation of primary metabolic process|GO:0019222,regulation of metabolic process|GO:0043933,macromolecular complex subunit organization|GO:2000112,regulation of cellular macromolecule biosynthetic process|GO:0031323,regulation of cellular metabolic process|GO:0044249,cellular biosynthetic process|GO:0034641,cellular nitrogen compound metabolic p…	GO:0043234,protein complex|GO:0005737,cytoplasm|GO:0005852,eukaryotic translation initiation factor 3 complex|GO:0043231,intracellular membrane-bounded organelle|GO:0044464,cell part|GO:0016282,eukaryotic 43S preinitiation complex|GO:0005634,nucleus|GO:0070993,translation preinitiation complex|GO:0044444,cytoplasmic part|GO:0005623,cell|GO:0030529,intracellular ribonucleoprotein complex|GO:004322…	GO:0005488,binding|GO:0097159,organic cyclic compound binding|GO:0044822,poly(A) RNA binding|GO:0008135,translation factor activity, RNA binding|GO:0000166,nucleotide binding|GO:0036094,small molecule binding|GO:0003723,RNA binding|GO:0003676,nucleic acid binding|GO:1901363,heterocyclic compound binding|GO:1901265,nucleoside phosphate binding|GO:0003743,translation initiation factor activity	0	3	1	0	1	0	35.611	320	By MS/MS		2.8	0	6069100	0
F8WSC4;F8WSC2;F8WSC1	F8WSC4	tr|F8WSC4|F8WSC4_PIG MHC class I antigen OS=Sus scrofa OX=9823 GN=SLA-1 PE=2 SV=1;tr|F8WSC2|F8WSC2_PIG MHC class I antigen OS=Sus scrofa OX=9823 GN=SLA-1 PE=2 SV=1;tr|F8WSC1|F8WSC1_PIG MHC class I antigen OS=Sus scrofa OX=9823 GN=SLA-1 PE=2 SV=1	MHC class I antigen	SLA-1	5.625	GO:0002474,antigen processing and presentation of peptide antigen via MHC class I|GO:0019882,antigen processing and presentation|GO:0050896,response to stimulus|GO:0002376,immune system process|GO:0006955,immune response|GO:0048002,antigen processing and presentation of peptide antigen	GO:0042611,MHC protein complex|GO:0043234,protein complex|GO:0042612,MHC class I protein complex|GO:0032991,macromolecular complex|GO:0016021,integral component of membrane|GO:0016020,membrane|GO:0044464,cell part|GO:0005623,cell|GO:0098797,plasma membrane protein complex|GO:0098796,membrane protein complex|GO:0071944,cell periphery|GO:0005886,plasma membrane|GO:0044425,membrane part|GO:0044459,p…	GO:0042277,peptide binding|GO:0042605,peptide antigen binding|GO:0033218,amide binding|GO:0005488,binding|GO:0003823,antigen binding|GO:0005515,protein binding|GO:0005102,receptor binding	0	3	1	0	1	0	39.953	361	By MS/MS		3.9	0	114080000	0
A0A480M6T5;A0A4X1UQF4;A0A480KD87;A0A4X1UM35;A0A4X1ULR9;A0A480JW72;I3LMH4;A0A4X1UM20;A0A480M9X4;A0A4X1URV2;A0A287BR08;A0A4X1URH3;F8TEL5;A0A4X1UP28;A0A480IQ15;A0A480VXI3;A0A287A2E1;A0A286ZZG7;A0A4X1URB6;A0A480Z822;A0A287B9M9	A0A480M6T5	tr|A0A480M6T5|A0A480M6T5_PIG Eukaryotic translation initiation factor 4 gamma 1 isoform 5 OS=Sus scrofa OX=9823 PE=4 SV=1;tr|A0A4X1UQF4|A0A4X1UQF4_PIG Uncharacterized protein OS=Sus scrofa OX=9823 GN=EIF4G1 PE=4 SV=1;tr|A0A480KD87|A0A480KD87_PIG Eukaryotic	Eukaryotic translation initiation factor 4 gamma 1 isoform 5		5.6245	GO:0080090,regulation of primary metabolic process|GO:0019222,regulation of metabolic process|GO:0048468,cell development|GO:0007610,behavior|GO:0010608,posttranscriptional regulation of gene expression|GO:0043043,peptide biosynthetic process|GO:0045664,regulation of neuron differentiation|GO:0045666,positive regulation of neuron differentiation|GO:0010720,positive regulation of cell development|…	GO:0005737,cytoplasm|GO:0016020,membrane|GO:0044464,cell part|GO:0005623,cell|GO:0005622,intracellular|GO:0044424,intracellular part|GO:0043234,protein complex|GO:0005844,polysome|GO:0032991,macromolecular complex|GO:0043231,intracellular membrane-bounded organelle|GO:0005634,nucleus|GO:1990904,ribonucleoprotein complex|GO:0044444,cytoplasmic part|GO:0030529,intracellular ribonucleoprotein comple…	GO:0005515,protein binding|GO:0097159,organic cyclic compound binding|GO:0044822,poly(A) RNA binding|GO:0003723,RNA binding|GO:0003676,nucleic acid binding|GO:0008190,eukaryotic initiation factor 4E binding|GO:0031369,translation initiation factor binding|GO:1901363,heterocyclic compound binding|GO:0005488,binding|GO:0035639,purine ribonucleoside triphosphate binding|GO:0043167,ion binding|GO:190…	ssc05416,Viral myocarditis|ssc03013,RNA transport	21	1	0	1	0	138.27	1237	By MS/MS		0.9	0	5172200	0
A0A4X1SYH7;A0A287BI57;A0A4X1T0K2;A0A480KLN9	A0A4X1SYH7	tr|A0A4X1SYH7|A0A4X1SYH7_PIG Nudix hydrolase domain-containing protein OS=Sus scrofa OX=9823 PE=4 SV=1;tr|A0A287BI57|A0A287BI57_PIG Nudix hydrolase domain-containing protein OS=Sus scrofa OX=9823 PE=4 SV=2;tr|A0A4X1T0K2|A0A4X1T0K2_PIG Nudix hydrolase domai	Nudix hydrolase domain-containing protein		5.6245	GO:0034641,cellular nitrogen compound metabolic process|GO:0006807,nitrogen compound metabolic process|GO:0044281,small molecule metabolic process|GO:0044699,single-organism process|GO:0006139,nucleobase-containing compound metabolic process|GO:0044710,single-organism metabolic process|GO:0071704,organic substance metabolic process|GO:1901360,organic cyclic compound metabolic process|GO:0009987,c…	0	GO:0016787,hydrolase activity|GO:0016818,hydrolase activity, acting on acid anhydrides, in phosphorus-containing anhydrides|GO:0043167,ion binding|GO:0046914,transition metal ion binding|GO:0043169,cation binding|GO:0000287,magnesium ion binding|GO:0030145,manganese ion binding|GO:0016817,hydrolase activity, acting on acid anhydrides|GO:0003824,catalytic activity|GO:0005488,binding|GO:0046872,met…	0	4	1	0	1	0	15.32	140	By MS/MS		10	0	8479100	0
A0A4X1VXA0;A0A286ZLE4;A0A4X1VQR7;A0A287ASN5;A0A5G2QQK5;A0A4X1VV67;A0A287AME1;F1S441;A0A4X1VVK7;A0A4X1VV61;A0A286ZSW6;A0A287AXF5	A0A4X1VXA0	tr|A0A4X1VXA0|A0A4X1VXA0_PIG Uncharacterized protein OS=Sus scrofa OX=9823 GN=CANX PE=3 SV=1;tr|A0A286ZLE4|A0A286ZLE4_PIG Calnexin OS=Sus scrofa OX=9823 GN=CANX PE=1 SV=1;tr|A0A4X1VQR7|A0A4X1VQR7_PIG Uncharacterized protein OS=Sus scrofa OX=9823 GN=CANX PE	Uncharacterized protein	CANX	5.6187	GO:0006457,protein folding|GO:0051648,vesicle localization|GO:0072583,clathrin-mediated endocytosis|GO:0036465,synaptic vesicle recycling|GO:0051656,establishment of organelle localization|GO:0051650,establishment of vesicle localization|GO:0044699,single-organism process|GO:0048489,synaptic vesicle transport|GO:0044267,cellular protein metabolic process|GO:0044260,cellular macromolecule metaboli…	GO:0005783,endoplasmic reticulum|GO:0005789,endoplasmic reticulum membrane|GO:0042175,nuclear outer membrane-endoplasmic reticulum membrane network|GO:0043229,intracellular organelle|GO:0043227,membrane-bounded organelle|GO:0043226,organelle|GO:0031224,intrinsic component of membrane|GO:0005737,cytoplasm|GO:0031982,vesicle|GO:0031975,envelope|GO:0016021,integral component of membrane|GO:0016020,m…	GO:0005488,binding|GO:0043169,cation binding|GO:0005515,protein binding|GO:0097159,organic cyclic compound binding|GO:0044822,poly(A) RNA binding|GO:0051082,unfolded protein binding|GO:0043167,ion binding|GO:0005509,calcium ion binding|GO:0003676,nucleic acid binding|GO:0046872,metal ion binding|GO:1901363,heterocyclic compound binding|GO:0003723,RNA binding	0	12	1	0	1	0	55.231	484	By MS/MS		1.4	0	86116000	0
I3LUY6;A0A4X1V6N5	I3LUY6	tr|I3LUY6|I3LUY6_PIG G_PROTEIN_RECEP_F1_2 domain-containing protein OS=Sus scrofa OX=9823 GN=LOC100624993 PE=3 SV=3;tr|A0A4X1V6N5|A0A4X1V6N5_PIG G_PROTEIN_RECEP_F1_2 domain-containing protein OS=Sus scrofa OX=9823 PE=3 SV=1	G_PROTEIN_RECEP_F1_2 domain-containing protein	LOC100624993	5.6184	GO:0009593,detection of chemical stimulus|GO:0050906,detection of stimulus involved in sensory perception|GO:0007165,signal transduction|GO:0042221,response to chemical|GO:0050789,regulation of biological process|GO:0044699,single-organism process|GO:0051716,cellular response to stimulus|GO:0065007,biological regulation|GO:0007186,G-protein coupled receptor signaling pathway|GO:0032501,multicellu…	GO:0044425,membrane part|GO:0016021,integral component of membrane|GO:0016020,membrane|GO:0031224,intrinsic component of membrane|GO:0044464,cell part|GO:0005623,cell|GO:0071944,cell periphery|GO:0005886,plasma membrane	GO:0004930,G-protein coupled receptor activity|GO:0038023,signaling receptor activity|GO:0060089,molecular transducer activity|GO:0004888,transmembrane signaling receptor activity|GO:0004872,receptor activity|GO:0004871,signal transducer activity|GO:0004984,olfactory receptor activity|GO:0099600,transmembrane receptor activity	ssc04740,Olfactory transduction	2	1	0	1	0	37.975	337	By MS/MS		2.4	0	0	0
F1RMB8;A0A4X1VGJ3;A3RGC0	F1RMB8	tr|F1RMB8|F1RMB8_PIG JmjC domain-containing protein OS=Sus scrofa OX=9823 GN=HR PE=4 SV=4;tr|A0A4X1VGJ3|A0A4X1VGJ3_PIG JmjC domain-containing protein OS=Sus scrofa OX=9823 PE=4 SV=1;tr|A3RGC0|A3RGC0_PIG Hairless protein OS=Sus scrofa OX=9823 GN=hr PE=2 SV=	JmjC domain-containing protein	HR	5.6181	GO:0009892,negative regulation of metabolic process|GO:0080090,regulation of primary metabolic process|GO:0009890,negative regulation of biosynthetic process|GO:0031327,negative regulation of cellular biosynthetic process|GO:0031326,regulation of cellular biosynthetic process|GO:0031324,negative regulation of cellular metabolic process|GO:0031323,regulation of cellular metabolic process|GO:009030…	GO:0044446,intracellular organelle part|GO:0016604,nuclear body|GO:0043231,intracellular membrane-bounded organelle|GO:0031981,nuclear lumen|GO:0043233,organelle lumen|GO:0005634,nucleus|GO:0044464,cell part|GO:0031974,membrane-enclosed lumen|GO:0005622,intracellular|GO:0005654,nucleoplasm|GO:0070013,intracellular organelle lumen|GO:0043229,intracellular organelle|GO:0044451,nucleoplasm part|GO:0…	GO:0003714,transcription corepressor activity|GO:0003712,transcription cofactor activity|GO:0000989,transcription factor activity, transcription factor binding|GO:0000988,transcription factor activity, protein binding|GO:0031490,chromatin DNA binding|GO:0005488,binding|GO:0003676,nucleic acid binding|GO:0003677,DNA binding|GO:1901363,heterocyclic compound binding|GO:0043565,sequence-specific DNA …	0	3	1	0	1	0	124.15	1160	By MS/MS		1.5	0	5359900	0
Q6Q7J4;A0A0B8RTE8;A0A4X1UPV0;A0A481CDN8;A0A287A9U8	Q6Q7J4	tr|Q6Q7J4|Q6Q7J4_PIG Preimplantation protein 2 (Fragment) OS=Sus scrofa OX=9823 PE=2 SV=1;tr|A0A0B8RTE8|A0A0B8RTE8_PIG Nucleoporin 88kDa OS=Sus scrofa domesticus OX=9825 GN=NUP88 PE=4 SV=1;tr|A0A4X1UPV0|A0A4X1UPV0_PIG Uncharacterized protein OS=Sus scrofa	Preimplantation protein 2 (Fragment)		5.618	GO:0042391,regulation of membrane potential|GO:0019226,transmission of nerve impulse|GO:0051234,establishment of localization|GO:0035637,multicellular organismal signaling|GO:0051049,regulation of transport|GO:0050877,neurological system process|GO:0019228,neuronal action potential|GO:0007610,behavior|GO:0009791,post-embryonic development|GO:0051899,membrane depolarization|GO:0023052,signaling|GO…	GO:0034706,sodium channel complex|GO:0071944,cell periphery|GO:0034702,ion channel complex|GO:0034703,cation channel complex|GO:0031226,intrinsic component of plasma membrane|GO:0031224,intrinsic component of membrane|GO:0016021,integral component of membrane|GO:0016020,membrane|GO:0044459,plasma membrane part|GO:1902495,transmembrane transporter complex|GO:1990351,transporter complex|GO:0005887,…	GO:0005261,cation channel activity|GO:0015081,sodium ion transmembrane transporter activity|GO:0015077,monovalent inorganic cation transmembrane transporter activity|GO:0022843,voltage-gated cation channel activity|GO:0022803,passive transmembrane transporter activity|GO:0046873,metal ion transmembrane transporter activity|GO:0005272,sodium channel activity|GO:0005215,transporter activity|GO:0005…	0	5	1	0	1	0	22.775	190	By MS/MS		5.3	0	0	0
A0A480MNT9;R4L6V8	A0A480MNT9	tr|A0A480MNT9|A0A480MNT9_PIG Nuclear autoantigen Sp-100 isoform 5 OS=Sus scrofa OX=9823 PE=4 SV=1;tr|R4L6V8|R4L6V8_PIG Nuclear autoantigen Sp-100 isoform 4 OS=Sus scrofa OX=9823 GN=SP100 PE=2 SV=1	Nuclear autoantigen Sp-100 isoform 5		5.6154	GO:0033157,regulation of intracellular protein transport|GO:2001236,regulation of extrinsic apoptotic signaling pathway|GO:0051168,nuclear export|GO:0080090,regulation of primary metabolic process|GO:0019222,regulation of metabolic process|GO:2001233,regulation of apoptotic signaling pathway|GO:0051049,regulation of transport|GO:0032386,regulation of intracellular transport|GO:0032387,negative re…	GO:0031974,membrane-enclosed lumen|GO:0043229,intracellular organelle|GO:0043228,non-membrane-bounded organelle|GO:0043227,membrane-bounded organelle|GO:0043226,organelle|GO:0034399,nuclear periphery|GO:0016605,PML body|GO:0016604,nuclear body|GO:0031981,nuclear lumen|GO:0005730,nucleolus|GO:0005634,nucleus|GO:0005654,nucleoplasm|GO:0044451,nucleoplasm part|GO:0030870,Mre11 complex|GO:0005737,cyt…	GO:0005488,binding|GO:0000989,transcription factor activity, transcription factor binding|GO:0003713,transcription coactivator activity|GO:0008134,transcription factor binding|GO:0003714,transcription corepressor activity|GO:0019904,protein domain specific binding|GO:0003712,transcription cofactor activity|GO:0019899,enzyme binding|GO:0019900,kinase binding|GO:0070087,chromo shadow domain binding…	0	2	1	0	1	0	44.078	386	By MS/MS		4.4	0	9474500	0
P79264	P79264	tr|P79264|P79264_PIG CD3 epsilon chain (Fragment) OS=Sus scrofa OX=9823 PE=2 SV=1	CD3 epsilon chain (Fragment)		5.6148	GO:0044700,single organism signaling|GO:0051716,cellular response to stimulus|GO:0050896,response to stimulus|GO:0009987,cellular process|GO:0044763,single-organism cellular process|GO:0050794,regulation of cellular process|GO:0065007,biological regulation|GO:0023052,signaling|GO:0007165,signal transduction|GO:0007166,cell surface receptor signaling pathway|GO:0007154,cell communication|GO:005078…	GO:0044425,membrane part|GO:0016021,integral component of membrane|GO:0016020,membrane|GO:0031224,intrinsic component of membrane|GO:0044464,cell part|GO:0005623,cell|GO:0071944,cell periphery|GO:0005886,plasma membrane	GO:0038023,signaling receptor activity|GO:0060089,molecular transducer activity|GO:0004888,transmembrane signaling receptor activity|GO:0004872,receptor activity|GO:0004871,signal transducer activity|GO:0099600,transmembrane receptor activity	ssc04660,T cell receptor signaling pathway|ssc05142,Chagas disease (American trypanosomiasis)|ssc05166,Human T-cell leukemia virus 1 infection|ssc05162,Measles|ssc04640,Hematopoietic cell lineage|ssc05340,Primary immunodeficiency	1	1	0	1	0	22.104	194	By MS/MS		8.8	0	426760	0
A0A480K9Y6;A0A4X1SVD5;A0A4X1SUV2;A0A4X1SUZ9;A0A287AMT2;F1SPT5;A0A4X1SVB6;A0A287AJ64;A0A4X1SWK7;A0A287AWV5	A0A480K9Y6	tr|A0A480K9Y6|A0A480K9Y6_PIG Laminin subunit beta-2 OS=Sus scrofa OX=9823 PE=4 SV=1;tr|A0A4X1SVD5|A0A4X1SVD5_PIG Uncharacterized protein OS=Sus scrofa OX=9823 PE=4 SV=1;tr|A0A4X1SUV2|A0A4X1SUV2_PIG Uncharacterized protein OS=Sus scrofa OX=9823 PE=4 SV=1;tr	Laminin subunit beta-2		5.6133	GO:0048675,axon extension|GO:0048677,axon extension involved in regeneration|GO:0001656,metanephros development|GO:0048589,developmental growth|GO:0048588,developmental cell growth|GO:0048468,cell development|GO:0048678,response to axon injury|GO:0071840,cellular component organization or biogenesis|GO:0051716,cellular response to stimulus|GO:0072112,glomerular visceral epithelial cell differenti…	GO:0043234,protein complex|GO:0005605,basal lamina|GO:0005604,basement membrane|GO:0043230,extracellular organelle|GO:0070062,extracellular exosome|GO:0044421,extracellular region part|GO:0065010,extracellular membrane-bounded organelle|GO:1903561,extracellular vesicle|GO:0005608,laminin-3 complex|GO:0043226,organelle|GO:0043227,membrane-bounded organelle|GO:0005576,extracellular region|GO:004520…	GO:0005178,integrin binding|GO:0044877,macromolecular complex binding|GO:0005488,binding|GO:0005515,protein binding|GO:0032403,protein complex binding|GO:0005102,receptor binding|GO:0050839,cell adhesion molecule binding	0	10	1	0	1	0	118.6	1083	By MS/MS		1.3	0	1179900	0
A0A5G2RFR1;A0A4X1UHT4;A0A4X1UM68;A0A287BA22;A0A287AV51;A0A4X1UHR7;A0A286ZIV0;A0A4X1UJT6;F1S9J8;A0A287BJU4;A0A4X1UJX2	A0A5G2RFR1	tr|A0A5G2RFR1|A0A5G2RFR1_PIG Myelin transcription factor 1 like OS=Sus scrofa OX=9823 GN=MYT1L PE=4 SV=1;tr|A0A4X1UHT4|A0A4X1UHT4_PIG Uncharacterized protein OS=Sus scrofa OX=9823 PE=4 SV=1;tr|A0A4X1UM68|A0A4X1UM68_PIG MYT1 domain-containing protein OS=Sus	Myelin transcription factor 1 like	MYT1L	5.6116	GO:0080090,regulation of primary metabolic process|GO:0019222,regulation of metabolic process|GO:0031326,regulation of cellular biosynthetic process|GO:0031323,regulation of cellular metabolic process|GO:0090304,nucleic acid metabolic process|GO:0044249,cellular biosynthetic process|GO:0034641,cellular nitrogen compound metabolic process|GO:0006807,nitrogen compound metabolic process|GO:0034645,c…	GO:0043231,intracellular membrane-bounded organelle|GO:0005634,nucleus|GO:0044464,cell part|GO:0005623,cell|GO:0005622,intracellular|GO:0043229,intracellular organelle|GO:0044424,intracellular part|GO:0043227,membrane-bounded organelle|GO:0043226,organelle	GO:0043169,cation binding|GO:0046914,transition metal ion binding|GO:0003700,transcription factor activity, sequence-specific DNA binding|GO:0001071,nucleic acid binding transcription factor activity|GO:0043167,ion binding|GO:0005488,binding|GO:0046872,metal ion binding|GO:0008270,zinc ion binding	0	11	1	0	1	0	93.759	847	By MS/MS		1.9	0	2728500	0
